# Supplementary material for: Combined Transcriptome and Metabolome Analysis of Smooth Muscle of Myostatin Knockout Cattle
Source: Int J Mol Sci. 2023 May 1;24(9):8120. doi: 10.3390/ijms24098120 (PMC10178895; doi:10.3390/ijms24098120)
Supplement: Supplementary file 1 [file ijms-24-08120-s001.zip]

Archive with 1 entries (1 files):
- ijms-2349213-supplementary.xlsx
