# Supplementary material for: Combined Transcriptome and Metabolome Analysis of Smooth Muscle of Myostatin Knockout Cattle
Source: Int J Mol Sci. 2023 May 1;24(9):8120. doi: 10.3390/ijms24098120 (PMC10178895; doi:10.3390/ijms24098120)
Supplement: Supplementary file 1 [file ijms-24-08120-s001.zip › ijms-2349213-supplementary.xlsx]

## Sheet: COND1.WT_VS_MK
Pathway_ID	KEGG_Level_1	KEGG_Level_2	Pathway_Name	IDs	S	TS	B	TB	Rich.Factor	P.value	Sig.Sign.P	Q.value	Sig.Sign.Q	S_Up_ID	S_Up_Num	S_Down_ID	S_Down_Num	MapID_Count	ZScore
bta04514	Environmental Information Processing	Signaling molecules and interaction	Cell adhesion molecules	ENSBTAG00000021077|BOLA-DQB, ENSBTAG00000014466|VTCN1, ENSBTAG00000030585|CLDN14, ENSBTAG00000014906|VCAN, ENSBTAG00000007075|ENSBTAG00000007075, ENSBTAG00000007235|NTNG2, ENSBTAG00000038128|BOLA-DQA5, ENSBTAG00000020116|JSP, ENSBTAG00000019588|BLA-DQB, ENSBTAG00000020679|CNTN1, ENSBTAG00000021190|CDH2, ENSBTAG00000038397|ENSBTAG00000038397	12	164	138	22141	0.087	4.9478e-10	****	1.16768e-07	****	ENSBTAG00000014466|VTCN1, ENSBTAG00000030585|CLDN14, ENSBTAG00000014906|VCAN, ENSBTAG00000007235|NTNG2, ENSBTAG00000019588|BLA-DQB, ENSBTAG00000020679|CNTN1, ENSBTAG00000021190|CDH2	7	ENSBTAG00000021077|BOLA-DQB, ENSBTAG00000007075|ENSBTAG00000007075, ENSBTAG00000038128|BOLA-DQA5, ENSBTAG00000020116|JSP, ENSBTAG00000038397|ENSBTAG00000038397	5	138	1.02151
bta04261	Organismal Systems	Circulatory system	Adrenergic signaling in cardiomyocytes	ENSBTAG00000005373|TPM1, ENSBTAG00000040053|MYH6, ENSBTAG00000009703|MYH7, ENSBTAG00000018369|MYL2, ENSBTAG00000045757|TNNC1, ENSBTAG00000016060|CREM, ENSBTAG00000020984|RAPGEF4, ENSBTAG00000014600|ADCY8, ENSBTAG00000038523|ATP1A4, ENSBTAG00000020598|PPP2R2C, ENSBTAG00000005714|ACTC1	11	164	134	22141	0.0821	4.92843e-09	****	5.81554e-07	****	ENSBTAG00000040053|MYH6, ENSBTAG00000009703|MYH7, ENSBTAG00000018369|MYL2, ENSBTAG00000045757|TNNC1, ENSBTAG00000016060|CREM, ENSBTAG00000020984|RAPGEF4, ENSBTAG00000014600|ADCY8, ENSBTAG00000020598|PPP2R2C, ENSBTAG00000005714|ACTC1	9	ENSBTAG00000005373|TPM1, ENSBTAG00000038523|ATP1A4	2	134	5.44237
bta05416	Human Diseases	Cardiovascular disease	Viral myocarditis	ENSBTAG00000021077|BOLA-DQB, ENSBTAG00000040053|MYH6, ENSBTAG00000009703|MYH7, ENSBTAG00000007075|ENSBTAG00000007075, ENSBTAG00000038128|BOLA-DQA5, ENSBTAG00000020116|JSP, ENSBTAG00000019588|BLA-DQB, ENSBTAG00000038397|ENSBTAG00000038397	8	164	64	22141	0.125	2.37554e-08	****	1.86876e-06	****	ENSBTAG00000040053|MYH6, ENSBTAG00000009703|MYH7, ENSBTAG00000019588|BLA-DQB	3	ENSBTAG00000021077|BOLA-DQB, ENSBTAG00000007075|ENSBTAG00000007075, ENSBTAG00000038128|BOLA-DQA5, ENSBTAG00000020116|JSP, ENSBTAG00000038397|ENSBTAG00000038397	5	64	-0.5
bta04260	Organismal Systems	Circulatory system	Cardiac muscle contraction	ENSBTAG00000005373|TPM1, ENSBTAG00000040053|MYH6, ENSBTAG00000009703|MYH7, ENSBTAG00000018369|MYL2, ENSBTAG00000045757|TNNC1, ENSBTAG00000050016|COX7B2, ENSBTAG00000038523|ATP1A4, ENSBTAG00000005714|ACTC1	8	164	69	22141	0.1159	4.34912e-08	****	2.56598e-06	****	ENSBTAG00000040053|MYH6, ENSBTAG00000009703|MYH7, ENSBTAG00000018369|MYL2, ENSBTAG00000045757|TNNC1, ENSBTAG00000005714|ACTC1	5	ENSBTAG00000005373|TPM1, ENSBTAG00000050016|COX7B2, ENSBTAG00000038523|ATP1A4	3	69	-0.481543
bta04612	Organismal Systems	Immune system	Antigen processing and presentation	ENSBTAG00000021077|BOLA-DQB, ENSBTAG00000007807|HSPA2, ENSBTAG00000000720|CTSL, ENSBTAG00000007075|ENSBTAG00000007075, ENSBTAG00000038128|BOLA-DQA5, ENSBTAG00000020116|JSP, ENSBTAG00000019588|BLA-DQB, ENSBTAG00000038397|ENSBTAG00000038397	8	164	74	22141	0.1081	7.59738e-08	****	3.23385e-06	****	ENSBTAG00000007807|HSPA2, ENSBTAG00000000720|CTSL, ENSBTAG00000019588|BLA-DQB	3	ENSBTAG00000021077|BOLA-DQB, ENSBTAG00000007075|ENSBTAG00000007075, ENSBTAG00000038128|BOLA-DQA5, ENSBTAG00000020116|JSP, ENSBTAG00000038397|ENSBTAG00000038397	5	74	-0.697486
bta04940	Human Diseases	Endocrine and metabolic disease	Type I diabetes mellitus	ENSBTAG00000021077|BOLA-DQB, ENSBTAG00000016514|CPE, ENSBTAG00000007075|ENSBTAG00000007075, ENSBTAG00000038128|BOLA-DQA5, ENSBTAG00000020116|JSP, ENSBTAG00000019588|BLA-DQB, ENSBTAG00000038397|ENSBTAG00000038397	7	164	50	22141	0.14	8.22164e-08	****	3.23385e-06	****	ENSBTAG00000016514|CPE, ENSBTAG00000019588|BLA-DQB	2	ENSBTAG00000021077|BOLA-DQB, ENSBTAG00000007075|ENSBTAG00000007075, ENSBTAG00000038128|BOLA-DQA5, ENSBTAG00000020116|JSP, ENSBTAG00000038397|ENSBTAG00000038397	5	50	-0.707107
bta05169	Human Diseases	Infectious disease: viral	Epstein-Barr virus infection	ENSBTAG00000021077|BOLA-DQB, ENSBTAG00000013793|NEDD4, ENSBTAG00000002979|PIK3R3, ENSBTAG00000003033|GADD45G, ENSBTAG00000007075|ENSBTAG00000007075, ENSBTAG00000021358|BLNK, ENSBTAG00000038128|BOLA-DQA5, ENSBTAG00000020116|JSP, ENSBTAG00000014707|ISG15, ENSBTAG00000019588|BLA-DQB, ENSBTAG00000038397|ENSBTAG00000038397	11	164	202	22141	0.0545	3.37761e-07	****	1.13874e-05	****	ENSBTAG00000013793|NEDD4, ENSBTAG00000002979|PIK3R3, ENSBTAG00000021358|BLNK, ENSBTAG00000019588|BLA-DQB	4	ENSBTAG00000021077|BOLA-DQB, ENSBTAG00000003033|GADD45G, ENSBTAG00000007075|ENSBTAG00000007075, ENSBTAG00000038128|BOLA-DQA5, ENSBTAG00000020116|JSP, ENSBTAG00000014707|ISG15, ENSBTAG00000038397|ENSBTAG00000038397	7	202	1.33684
bta05332	Human Diseases	Immune disease	Graft-versus-host disease	ENSBTAG00000021077|BOLA-DQB, ENSBTAG00000007075|ENSBTAG00000007075, ENSBTAG00000038128|BOLA-DQA5, ENSBTAG00000020116|JSP, ENSBTAG00000019588|BLA-DQB, ENSBTAG00000038397|ENSBTAG00000038397	6	164	42	22141	0.1429	6.33888e-07	****	1.86997e-05	****	ENSBTAG00000019588|BLA-DQB	1	ENSBTAG00000021077|BOLA-DQB, ENSBTAG00000007075|ENSBTAG00000007075, ENSBTAG00000038128|BOLA-DQA5, ENSBTAG00000020116|JSP, ENSBTAG00000038397|ENSBTAG00000038397	5	42	-1.38873
bta05330	Human Diseases	Immune disease	Allograft rejection	ENSBTAG00000021077|BOLA-DQB, ENSBTAG00000007075|ENSBTAG00000007075, ENSBTAG00000038128|BOLA-DQA5, ENSBTAG00000020116|JSP, ENSBTAG00000019588|BLA-DQB, ENSBTAG00000038397|ENSBTAG00000038397	6	164	45	22141	0.1333	9.66335e-07	****	2.53395e-05	****	ENSBTAG00000019588|BLA-DQB	1	ENSBTAG00000021077|BOLA-DQB, ENSBTAG00000007075|ENSBTAG00000007075, ENSBTAG00000038128|BOLA-DQA5, ENSBTAG00000020116|JSP, ENSBTAG00000038397|ENSBTAG00000038397	5	45	-1.49071
bta05320	Human Diseases	Immune disease	Autoimmune thyroid disease	ENSBTAG00000021077|BOLA-DQB, ENSBTAG00000007075|ENSBTAG00000007075, ENSBTAG00000038128|BOLA-DQA5, ENSBTAG00000020116|JSP, ENSBTAG00000019588|BLA-DQB, ENSBTAG00000038397|ENSBTAG00000038397	6	164	51	22141	0.1176	2.0597e-06	****	4.24502e-05	****	ENSBTAG00000019588|BLA-DQB	1	ENSBTAG00000021077|BOLA-DQB, ENSBTAG00000007075|ENSBTAG00000007075, ENSBTAG00000038128|BOLA-DQA5, ENSBTAG00000020116|JSP, ENSBTAG00000038397|ENSBTAG00000038397	5	51	-0.420084
bta04060	Environmental Information Processing	Signaling molecules and interaction	Cytokine-cytokine receptor interaction	ENSBTAG00000018652|CXCL17, ENSBTAG00000007423|TNFRSF11B, ENSBTAG00000012870|BMP5, ENSBTAG00000010578|IL17B, ENSBTAG00000015635|TNFRSF4, ENSBTAG00000004129|CCL11, ENSBTAG00000001191|CCL17, ENSBTAG00000011481|IL12RB1, ENSBTAG00000048626|ENSBTAG00000048626, ENSBTAG00000048508|INHBA, ENSBTAG00000010833|IL17RE	11	164	243	22141	0.0453	2.08452e-06	****	4.24502e-05	****	ENSBTAG00000007423|TNFRSF11B, ENSBTAG00000012870|BMP5, ENSBTAG00000010578|IL17B, ENSBTAG00000015635|TNFRSF4, ENSBTAG00000004129|CCL11, ENSBTAG00000048626|ENSBTAG00000048626, ENSBTAG00000048508|INHBA, ENSBTAG00000010833|IL17RE	8	ENSBTAG00000018652|CXCL17, ENSBTAG00000001191|CCL17, ENSBTAG00000011481|IL12RB1	3	243	4.68295
bta04145	Cellular Processes	Transport and catabolism	Phagosome	ENSBTAG00000021077|BOLA-DQB, ENSBTAG00000000720|CTSL, ENSBTAG00000021013|TUBB4A, ENSBTAG00000027134|DYNC1I1, ENSBTAG00000007075|ENSBTAG00000007075, ENSBTAG00000038128|BOLA-DQA5, ENSBTAG00000020116|JSP, ENSBTAG00000019588|BLA-DQB, ENSBTAG00000038397|ENSBTAG00000038397	9	164	153	22141	0.0588	2.15848e-06	****	4.24502e-05	****	ENSBTAG00000000720|CTSL, ENSBTAG00000027134|DYNC1I1, ENSBTAG00000019588|BLA-DQB	3	ENSBTAG00000021077|BOLA-DQB, ENSBTAG00000021013|TUBB4A, ENSBTAG00000007075|ENSBTAG00000007075, ENSBTAG00000038128|BOLA-DQA5, ENSBTAG00000020116|JSP, ENSBTAG00000038397|ENSBTAG00000038397	6	153	2.82958
bta05310	Human Diseases	Immune disease	Asthma	ENSBTAG00000021077|BOLA-DQB, ENSBTAG00000004129|CCL11, ENSBTAG00000038128|BOLA-DQA5, ENSBTAG00000019588|BLA-DQB, ENSBTAG00000038397|ENSBTAG00000038397	5	164	30	22141	0.1667	2.5731e-06	****	4.67117e-05	****	ENSBTAG00000004129|CCL11, ENSBTAG00000019588|BLA-DQB	2	ENSBTAG00000021077|BOLA-DQB, ENSBTAG00000038128|BOLA-DQA5, ENSBTAG00000038397|ENSBTAG00000038397	3	30	-2.19089
bta04530	Cellular Processes	Cellular community - eukaryotes	Tight junction	ENSBTAG00000003512|MYH7B, ENSBTAG00000013793|NEDD4, ENSBTAG00000018369|MYL2, ENSBTAG00000030585|CLDN14, ENSBTAG00000025337|MYH13, ENSBTAG00000015988|MYH11, ENSBTAG00000020598|PPP2R2C, ENSBTAG00000031217|MYL6B, ENSBTAG00000011473|MYL9	9	164	161	22141	0.0559	3.28664e-06	****	5.54033e-05	****	ENSBTAG00000003512|MYH7B, ENSBTAG00000013793|NEDD4, ENSBTAG00000018369|MYL2, ENSBTAG00000030585|CLDN14, ENSBTAG00000015988|MYH11, ENSBTAG00000020598|PPP2R2C, ENSBTAG00000031217|MYL6B, ENSBTAG00000011473|MYL9	8	ENSBTAG00000025337|MYH13	1	161	4.9651
bta04360	Organismal Systems	Development and regeneration	Axon guidance	ENSBTAG00000014920|SEMA3E, ENSBTAG00000002979|PIK3R3, ENSBTAG00000003183|NTN4, ENSBTAG00000007235|NTNG2, ENSBTAG00000009851|ROBO1, ENSBTAG00000018133|SEMA3A, ENSBTAG00000002232|TRPC1, ENSBTAG00000009438|EPHA5, ENSBTAG00000011473|MYL9	9	164	169	22141	0.0533	4.88868e-06	****	7.69152e-05	****	ENSBTAG00000014920|SEMA3E, ENSBTAG00000002979|PIK3R3, ENSBTAG00000003183|NTN4, ENSBTAG00000007235|NTNG2, ENSBTAG00000009851|ROBO1, ENSBTAG00000018133|SEMA3A, ENSBTAG00000002232|TRPC1, ENSBTAG00000009438|EPHA5, ENSBTAG00000011473|MYL9	9		0	169	5.30769
bta05321	Human Diseases	Immune disease	Inflammatory bowel disease	ENSBTAG00000021077|BOLA-DQB, ENSBTAG00000038128|BOLA-DQA5, ENSBTAG00000011481|IL12RB1, ENSBTAG00000019588|BLA-DQB, ENSBTAG00000017405|RORC, ENSBTAG00000038397|ENSBTAG00000038397	6	164	63	22141	0.0952	7.22156e-06	****	0.000106518	***	ENSBTAG00000019588|BLA-DQB, ENSBTAG00000017405|RORC	2	ENSBTAG00000021077|BOLA-DQB, ENSBTAG00000038128|BOLA-DQA5, ENSBTAG00000011481|IL12RB1, ENSBTAG00000038397|ENSBTAG00000038397	4	63	0.377964
bta05322	Human Diseases	Immune disease	Systemic lupus erythematosus	ENSBTAG00000021077|BOLA-DQB, ENSBTAG00000039657|HIST1H2AC, ENSBTAG00000038128|BOLA-DQA5, ENSBTAG00000048478|ENSBTAG00000048478, ENSBTAG00000019588|BLA-DQB, ENSBTAG00000052382|H2B, ENSBTAG00000038397|ENSBTAG00000038397	7	164	112	22141	0.0625	2.03075e-05	****	0.000273821	***	ENSBTAG00000039657|HIST1H2AC, ENSBTAG00000048478|ENSBTAG00000048478, ENSBTAG00000019588|BLA-DQB, ENSBTAG00000052382|H2B	4	ENSBTAG00000021077|BOLA-DQB, ENSBTAG00000038128|BOLA-DQA5, ENSBTAG00000038397|ENSBTAG00000038397	3	112	2.83473
bta04022	Environmental Information Processing	Signal transduction	cGMP-PKG signaling pathway	ENSBTAG00000014567|MYLK, ENSBTAG00000002978|PRKG2, ENSBTAG00000002985|KCNMB1, ENSBTAG00000024888|PDE5A, ENSBTAG00000014600|ADCY8, ENSBTAG00000038523|ATP1A4, ENSBTAG00000005299|EDNRB, ENSBTAG00000011473|MYL9	8	164	155	22141	0.0516	2.08847e-05	****	0.000273821	***	ENSBTAG00000014567|MYLK, ENSBTAG00000002978|PRKG2, ENSBTAG00000002985|KCNMB1, ENSBTAG00000024888|PDE5A, ENSBTAG00000014600|ADCY8, ENSBTAG00000005299|EDNRB, ENSBTAG00000011473|MYL9	7	ENSBTAG00000038523|ATP1A4	1	155	6.66672
bta04915	Organismal Systems	Endocrine system	Estrogen signaling pathway	ENSBTAG00000007807|HSPA2, ENSBTAG00000002979|PIK3R3, ENSBTAG00000007583|KRT14, ENSBTAG00000014600|ADCY8, ENSBTAG00000004903|KRT15, ENSBTAG00000006159|KCNJ3, ENSBTAG00000006806|KRT17	7	164	117	22141	0.0598	2.69541e-05	****	0.000334798	***	ENSBTAG00000007807|HSPA2, ENSBTAG00000002979|PIK3R3, ENSBTAG00000014600|ADCY8, ENSBTAG00000006159|KCNJ3	4	ENSBTAG00000007583|KRT14, ENSBTAG00000004903|KRT15, ENSBTAG00000006806|KRT17	3	117	4.34515
bta04911	Organismal Systems	Endocrine system	Insulin secretion	ENSBTAG00000020984|RAPGEF4, ENSBTAG00000002985|KCNMB1, ENSBTAG00000014600|ADCY8, ENSBTAG00000038523|ATP1A4, ENSBTAG00000008323|SNAP25, ENSBTAG00000017350|PCLO	6	164	80	22141	0.075	2.87928e-05	****	0.000339755	***	ENSBTAG00000020984|RAPGEF4, ENSBTAG00000002985|KCNMB1, ENSBTAG00000014600|ADCY8, ENSBTAG00000017350|PCLO	4	ENSBTAG00000038523|ATP1A4, ENSBTAG00000008323|SNAP25	2	80	3.68951
bta04672	Organismal Systems	Immune system	Intestinal immune network for IgA production	ENSBTAG00000021077|BOLA-DQB, ENSBTAG00000038128|BOLA-DQA5, ENSBTAG00000019588|BLA-DQB, ENSBTAG00000019798|PIGR, ENSBTAG00000038397|ENSBTAG00000038397	5	164	50	22141	0.1	3.39474e-05	****	0.000381504	***	ENSBTAG00000019588|BLA-DQB	1	ENSBTAG00000021077|BOLA-DQB, ENSBTAG00000038128|BOLA-DQA5, ENSBTAG00000019798|PIGR, ENSBTAG00000038397|ENSBTAG00000038397	4	50	-0.565685
bta00830	Metabolism	Metabolism of cofactors and vitamins	Retinol metabolism	ENSBTAG00000008103|ALDH1A1, ENSBTAG00000010188|RDH8, ENSBTAG00000010119|ALDH1A2, ENSBTAG00000004040|UGT2A1, ENSBTAG00000026812|AOX2	5	164	53	22141	0.0943	4.51634e-05	****	0.00048448	***	ENSBTAG00000008103|ALDH1A1, ENSBTAG00000010188|RDH8, ENSBTAG00000010119|ALDH1A2	3	ENSBTAG00000004040|UGT2A1, ENSBTAG00000026812|AOX2	2	53	0.274721
bta05168	Human Diseases	Infectious disease: viral	Herpes simplex virus 1 infection	ENSBTAG00000021077|BOLA-DQB, ENSBTAG00000048682|ZNF548, ENSBTAG00000002979|PIK3R3, ENSBTAG00000053806|ENSBTAG00000053806, ENSBTAG00000007075|ENSBTAG00000007075, ENSBTAG00000038128|BOLA-DQA5, ENSBTAG00000006954|ZNF432, ENSBTAG00000020116|JSP, ENSBTAG00000019588|BLA-DQB, ENSBTAG00000038397|ENSBTAG00000038397	10	164	282	22141	0.0355	5.01814e-05	****	0.000514905	***	ENSBTAG00000048682|ZNF548, ENSBTAG00000002979|PIK3R3, ENSBTAG00000006954|ZNF432, ENSBTAG00000019588|BLA-DQB	4	ENSBTAG00000021077|BOLA-DQB, ENSBTAG00000053806|ENSBTAG00000053806, ENSBTAG00000007075|ENSBTAG00000007075, ENSBTAG00000038128|BOLA-DQA5, ENSBTAG00000020116|JSP, ENSBTAG00000038397|ENSBTAG00000038397	6	282	7.56274
bta05323	Human Diseases	Immune disease	Rheumatoid arthritis	ENSBTAG00000021077|BOLA-DQB, ENSBTAG00000000720|CTSL, ENSBTAG00000038128|BOLA-DQA5, ENSBTAG00000048626|ENSBTAG00000048626, ENSBTAG00000019588|BLA-DQB, ENSBTAG00000038397|ENSBTAG00000038397	6	164	90	22141	0.0667	5.61314e-05	****	0.000551958	***	ENSBTAG00000000720|CTSL, ENSBTAG00000048626|ENSBTAG00000048626, ENSBTAG00000019588|BLA-DQB	3	ENSBTAG00000021077|BOLA-DQB, ENSBTAG00000038128|BOLA-DQA5, ENSBTAG00000038397|ENSBTAG00000038397	3	90	1.89737
bta05150	Human Diseases	Infectious disease: bacterial	Staphylococcus aureus infection	ENSBTAG00000021077|BOLA-DQB, ENSBTAG00000048171|TAP, ENSBTAG00000038128|BOLA-DQA5, ENSBTAG00000019588|BLA-DQB, ENSBTAG00000038397|ENSBTAG00000038397	5	164	64	22141	0.0781	0.000112382	***	0.00106089	**	ENSBTAG00000019588|BLA-DQB	1	ENSBTAG00000021077|BOLA-DQB, ENSBTAG00000048171|TAP, ENSBTAG00000038128|BOLA-DQA5, ENSBTAG00000038397|ENSBTAG00000038397	4	64	0.375
bta04659	Organismal Systems	Immune system	Th17 cell differentiation	ENSBTAG00000021077|BOLA-DQB, ENSBTAG00000038128|BOLA-DQA5, ENSBTAG00000011481|IL12RB1, ENSBTAG00000019588|BLA-DQB, ENSBTAG00000017405|RORC, ENSBTAG00000038397|ENSBTAG00000038397	6	164	103	22141	0.0583	0.000119104	***	0.0010811	**	ENSBTAG00000019588|BLA-DQB, ENSBTAG00000017405|RORC	2	ENSBTAG00000021077|BOLA-DQB, ENSBTAG00000038128|BOLA-DQA5, ENSBTAG00000011481|IL12RB1, ENSBTAG00000038397|ENSBTAG00000038397	4	103	2.16772
bta05164	Human Diseases	Infectious disease: viral	Influenza A	ENSBTAG00000021565|PRSS2, ENSBTAG00000021077|BOLA-DQB, ENSBTAG00000007807|HSPA2, ENSBTAG00000002979|PIK3R3, ENSBTAG00000038128|BOLA-DQA5, ENSBTAG00000019588|BLA-DQB, ENSBTAG00000038397|ENSBTAG00000038397	7	164	156	22141	0.0449	0.000166268	***	0.00145331	**	ENSBTAG00000021565|PRSS2, ENSBTAG00000007807|HSPA2, ENSBTAG00000002979|PIK3R3, ENSBTAG00000019588|BLA-DQB	4	ENSBTAG00000021077|BOLA-DQB, ENSBTAG00000038128|BOLA-DQA5, ENSBTAG00000038397|ENSBTAG00000038397	3	156	3.84308
bta05166	Human Diseases	Infectious disease: viral	Human T-cell leukemia virus 1 infection	ENSBTAG00000021077|BOLA-DQB, ENSBTAG00000002979|PIK3R3, ENSBTAG00000007075|ENSBTAG00000007075, ENSBTAG00000014600|ADCY8, ENSBTAG00000038128|BOLA-DQA5, ENSBTAG00000020116|JSP, ENSBTAG00000019588|BLA-DQB, ENSBTAG00000038397|ENSBTAG00000038397	8	164	214	22141	0.0374	0.000200925	***	0.00169351	**	ENSBTAG00000002979|PIK3R3, ENSBTAG00000014600|ADCY8, ENSBTAG00000019588|BLA-DQB	3	ENSBTAG00000021077|BOLA-DQB, ENSBTAG00000007075|ENSBTAG00000007075, ENSBTAG00000038128|BOLA-DQA5, ENSBTAG00000020116|JSP, ENSBTAG00000038397|ENSBTAG00000038397	5	214	2.73434
bta04115	Cellular Processes	Cell growth and death	p53 signaling pathway	ENSBTAG00000005812|TP73, ENSBTAG00000004034|SESN3, ENSBTAG00000003033|GADD45G, ENSBTAG00000021208|RRM2B, ENSBTAG00000006385|ADGRB1	5	164	73	22141	0.0685	0.000209849	***	0.00170774	**	ENSBTAG00000004034|SESN3, ENSBTAG00000021208|RRM2B, ENSBTAG00000006385|ADGRB1	3	ENSBTAG00000005812|TP73, ENSBTAG00000003033|GADD45G	2	73	1.52153
bta05414	Human Diseases	Cardiovascular disease	Dilated cardiomyopathy	ENSBTAG00000005373|TPM1, ENSBTAG00000018369|MYL2, ENSBTAG00000045757|TNNC1, ENSBTAG00000014600|ADCY8, ENSBTAG00000005714|ACTC1	5	164	81	22141	0.0617	0.00034134	***	0.00260259	**	ENSBTAG00000018369|MYL2, ENSBTAG00000045757|TNNC1, ENSBTAG00000014600|ADCY8, ENSBTAG00000005714|ACTC1	4	ENSBTAG00000005373|TPM1	1	81	3.66667
bta04270	Organismal Systems	Circulatory system	Vascular smooth muscle contraction	ENSBTAG00000015441|ACTG2, ENSBTAG00000014567|MYLK, ENSBTAG00000002985|KCNMB1, ENSBTAG00000014600|ADCY8, ENSBTAG00000031217|MYL6B, ENSBTAG00000011473|MYL9	6	164	125	22141	0.048	0.000341865	***	0.00260259	**	ENSBTAG00000015441|ACTG2, ENSBTAG00000014567|MYLK, ENSBTAG00000002985|KCNMB1, ENSBTAG00000014600|ADCY8, ENSBTAG00000031217|MYL6B, ENSBTAG00000011473|MYL9	6		0	125	5.36656
bta04657	Organismal Systems	Immune system	IL-17 signaling pathway	ENSBTAG00000048171|TAP, ENSBTAG00000010578|IL17B, ENSBTAG00000004129|CCL11, ENSBTAG00000001191|CCL17, ENSBTAG00000010833|IL17RE	5	164	84	22141	0.0595	0.000404026	***	0.00297969	**	ENSBTAG00000010578|IL17B, ENSBTAG00000004129|CCL11, ENSBTAG00000010833|IL17RE	3	ENSBTAG00000048171|TAP, ENSBTAG00000001191|CCL17	2	84	2.50951
bta04614	Organismal Systems	Endocrine system	Renin-angiotensin system	ENSBTAG00000016903|NLN, ENSBTAG00000002075|MME, ENSBTAG00000008332|ENPEP	3	164	21	22141	0.1429	0.000481095	***	0.00344056	**	ENSBTAG00000016903|NLN, ENSBTAG00000002075|MME, ENSBTAG00000008332|ENPEP	3		0	21	1.09109
bta04972	Organismal Systems	Digestive system	Pancreatic secretion	ENSBTAG00000021565|PRSS2, ENSBTAG00000021501|ENSBTAG00000021501, ENSBTAG00000014600|ADCY8, ENSBTAG00000038523|ATP1A4, ENSBTAG00000002232|TRPC1	5	164	90	22141	0.0556	0.000555054	***	0.00385273	**	ENSBTAG00000021565|PRSS2, ENSBTAG00000014600|ADCY8, ENSBTAG00000002232|TRPC1	3	ENSBTAG00000021501|ENSBTAG00000021501, ENSBTAG00000038523|ATP1A4	2	90	4.00555
bta04658	Organismal Systems	Immune system	Th1 and Th2 cell differentiation	ENSBTAG00000021077|BOLA-DQB, ENSBTAG00000038128|BOLA-DQA5, ENSBTAG00000011481|IL12RB1, ENSBTAG00000019588|BLA-DQB, ENSBTAG00000038397|ENSBTAG00000038397	5	164	91	22141	0.0549	0.000583852	***	0.00393683	**	ENSBTAG00000019588|BLA-DQB	1	ENSBTAG00000021077|BOLA-DQB, ENSBTAG00000038128|BOLA-DQA5, ENSBTAG00000011481|IL12RB1, ENSBTAG00000038397|ENSBTAG00000038397	4	91	2.2014
bta04640	Organismal Systems	Immune system	Hematopoietic cell lineage	ENSBTAG00000021077|BOLA-DQB, ENSBTAG00000002075|MME, ENSBTAG00000038128|BOLA-DQA5, ENSBTAG00000019588|BLA-DQB, ENSBTAG00000038397|ENSBTAG00000038397	5	164	96	22141	0.0521	0.000744988	***	0.00488381	**	ENSBTAG00000002075|MME, ENSBTAG00000019588|BLA-DQB	2	ENSBTAG00000021077|BOLA-DQB, ENSBTAG00000038128|BOLA-DQA5, ENSBTAG00000038397|ENSBTAG00000038397	3	96	2.24537
bta04080	Environmental Information Processing	Signaling molecules and interaction	Neuroactive ligand-receptor interaction	ENSBTAG00000021565|PRSS2, ENSBTAG00000015575|TACR1, ENSBTAG00000021664|TACR2, ENSBTAG00000010306|RXFP1, ENSBTAG00000021807|TAC3, ENSBTAG00000005306|TRH, ENSBTAG00000005299|EDNRB, ENSBTAG00000011672|GABRR1	8	164	266	22141	0.0301	0.000850834	***	0.00542694	**	ENSBTAG00000021565|PRSS2, ENSBTAG00000015575|TACR1, ENSBTAG00000021664|TACR2, ENSBTAG00000010306|RXFP1, ENSBTAG00000005299|EDNRB, ENSBTAG00000011672|GABRR1	6	ENSBTAG00000021807|TAC3, ENSBTAG00000005306|TRH	2	266	2.51387
bta05230	Human Diseases	Cancer: overview	Central carbon metabolism in cancer	ENSBTAG00000002979|PIK3R3, ENSBTAG00000016650|TIGAR, ENSBTAG00000014064|FGFR2, ENSBTAG00000003060|NTRK1	4	164	59	22141	0.0678	0.000961853	***	0.00597361	**	ENSBTAG00000002979|PIK3R3, ENSBTAG00000016650|TIGAR, ENSBTAG00000014064|FGFR2	3	ENSBTAG00000003060|NTRK1	1	59	1.82264
bta04670	Organismal Systems	Immune system	Leukocyte transendothelial migration	ENSBTAG00000018369|MYL2, ENSBTAG00000002979|PIK3R3, ENSBTAG00000030585|CLDN14, ENSBTAG00000020984|RAPGEF4, ENSBTAG00000011473|MYL9	5	164	105	22141	0.0476	0.00111582	**	0.00675216	**	ENSBTAG00000018369|MYL2, ENSBTAG00000002979|PIK3R3, ENSBTAG00000030585|CLDN14, ENSBTAG00000020984|RAPGEF4, ENSBTAG00000011473|MYL9	5		0	105	3.41565
bta05145	Human Diseases	Infectious disease: parasitic	Toxoplasmosis	ENSBTAG00000021077|BOLA-DQB, ENSBTAG00000007807|HSPA2, ENSBTAG00000038128|BOLA-DQA5, ENSBTAG00000019588|BLA-DQB, ENSBTAG00000038397|ENSBTAG00000038397	5	164	106	22141	0.0472	0.00116415	**	0.00686851	**	ENSBTAG00000007807|HSPA2, ENSBTAG00000019588|BLA-DQB	2	ENSBTAG00000021077|BOLA-DQB, ENSBTAG00000038128|BOLA-DQA5, ENSBTAG00000038397|ENSBTAG00000038397	3	106	2.62247
bta04724	Organismal Systems	Nervous system	Glutamatergic synapse	ENSBTAG00000018245|SLC1A3, ENSBTAG00000014600|ADCY8, ENSBTAG00000006159|KCNJ3, ENSBTAG00000012516|SLC1A7, ENSBTAG00000002232|TRPC1	5	164	109	22141	0.0459	0.00131846	**	0.00758921	**	ENSBTAG00000018245|SLC1A3, ENSBTAG00000014600|ADCY8, ENSBTAG00000006159|KCNJ3, ENSBTAG00000012516|SLC1A7, ENSBTAG00000002232|TRPC1	5		0	109	4.50178
bta05140	Human Diseases	Infectious disease: parasitic	Leishmaniasis	ENSBTAG00000021077|BOLA-DQB, ENSBTAG00000038128|BOLA-DQA5, ENSBTAG00000019588|BLA-DQB, ENSBTAG00000038397|ENSBTAG00000038397	4	164	70	22141	0.0571	0.0018195	**	0.0100423	*	ENSBTAG00000019588|BLA-DQB	1	ENSBTAG00000021077|BOLA-DQB, ENSBTAG00000038128|BOLA-DQA5, ENSBTAG00000038397|ENSBTAG00000038397	3	70	1.67332
bta04020	Environmental Information Processing	Signal transduction	Calcium signaling pathway	ENSBTAG00000015575|TACR1, ENSBTAG00000021664|TACR2, ENSBTAG00000045757|TNNC1, ENSBTAG00000014567|MYLK, ENSBTAG00000014600|ADCY8, ENSBTAG00000005299|EDNRB	6	164	173	22141	0.0347	0.00185965	**	0.0100423	*	ENSBTAG00000015575|TACR1, ENSBTAG00000021664|TACR2, ENSBTAG00000045757|TNNC1, ENSBTAG00000014567|MYLK, ENSBTAG00000014600|ADCY8, ENSBTAG00000005299|EDNRB	6		0	173	5.24597
bta04611	Organismal Systems	Immune system	Platelet activation	ENSBTAG00000014567|MYLK, ENSBTAG00000002979|PIK3R3, ENSBTAG00000002978|PRKG2, ENSBTAG00000001638|FGA, ENSBTAG00000014600|ADCY8	5	164	118	22141	0.0424	0.00187229	**	0.0100423	*	ENSBTAG00000014567|MYLK, ENSBTAG00000002979|PIK3R3, ENSBTAG00000002978|PRKG2, ENSBTAG00000014600|ADCY8	4	ENSBTAG00000001638|FGA	1	118	5.79962
bta04970	Organismal Systems	Digestive system	Salivary secretion	ENSBTAG00000002978|PRKG2, ENSBTAG00000012780|LPO, ENSBTAG00000014600|ADCY8, ENSBTAG00000038523|ATP1A4	4	164	74	22141	0.0541	0.00223173	**	0.0117042	*	ENSBTAG00000002978|PRKG2, ENSBTAG00000014600|ADCY8	2	ENSBTAG00000012780|LPO, ENSBTAG00000038523|ATP1A4	2	74	3.83617
bta04974	Organismal Systems	Digestive system	Protein digestion and absorption	ENSBTAG00000021565|PRSS2, ENSBTAG00000000601|COL11A2, ENSBTAG00000002075|MME, ENSBTAG00000038523|ATP1A4	4	164	75	22141	0.0533	0.00234403	**	0.0117063	*	ENSBTAG00000021565|PRSS2, ENSBTAG00000002075|MME	2	ENSBTAG00000000601|COL11A2, ENSBTAG00000038523|ATP1A4	2	75	2.54034
bta05410	Human Diseases	Cardiovascular disease	Hypertrophic cardiomyopathy	ENSBTAG00000005373|TPM1, ENSBTAG00000018369|MYL2, ENSBTAG00000045757|TNNC1, ENSBTAG00000005714|ACTC1	4	164	75	22141	0.0533	0.00234403	**	0.0117063	*	ENSBTAG00000018369|MYL2, ENSBTAG00000045757|TNNC1, ENSBTAG00000005714|ACTC1	3	ENSBTAG00000005373|TPM1	1	75	2.65581
bta00350	Metabolism	Amino acid metabolism	Tyrosine metabolism	ENSBTAG00000009125|ALDH1A3, ENSBTAG00000004175|HPD, ENSBTAG00000026812|AOX2	3	164	36	22141	0.0833	0.00238094	**	0.0117063	*	ENSBTAG00000009125|ALDH1A3, ENSBTAG00000004175|HPD	2	ENSBTAG00000026812|AOX2	1	36	0
bta04810	Cellular Processes	Cell motility	Regulation of actin cytoskeleton	ENSBTAG00000018369|MYL2, ENSBTAG00000014567|MYLK, ENSBTAG00000002979|PIK3R3, ENSBTAG00000014064|FGFR2, ENSBTAG00000015433|APC2, ENSBTAG00000011473|MYL9	6	164	192	22141	0.0312	0.00312652	**	0.0150584	*	ENSBTAG00000018369|MYL2, ENSBTAG00000014567|MYLK, ENSBTAG00000002979|PIK3R3, ENSBTAG00000014064|FGFR2, ENSBTAG00000015433|APC2, ENSBTAG00000011473|MYL9	6		0	192	6.78387
bta04921	Organismal Systems	Endocrine system	Oxytocin signaling pathway	ENSBTAG00000014567|MYLK, ENSBTAG00000014600|ADCY8, ENSBTAG00000006159|KCNJ3, ENSBTAG00000031217|MYL6B, ENSBTAG00000011473|MYL9	5	164	143	22141	0.035	0.0042881	**	0.0202398	*	ENSBTAG00000014567|MYLK, ENSBTAG00000014600|ADCY8, ENSBTAG00000006159|KCNJ3, ENSBTAG00000031217|MYL6B, ENSBTAG00000011473|MYL9	5		0	143	5.35195
bta04925	Organismal Systems	Endocrine system	Aldosterone synthesis and secretion	ENSBTAG00000051102|KCNK3, ENSBTAG00000003650|NR4A2, ENSBTAG00000014600|ADCY8, ENSBTAG00000038523|ATP1A4	4	164	91	22141	0.044	0.00470511	**	0.0217727	*	ENSBTAG00000051102|KCNK3, ENSBTAG00000003650|NR4A2, ENSBTAG00000014600|ADCY8	3	ENSBTAG00000038523|ATP1A4	1	91	5.24142
bta05231	Human Diseases	Cancer: overview	Choline metabolism in cancer	ENSBTAG00000002979|PIK3R3, ENSBTAG00000005675|SLC44A4, ENSBTAG00000039080|SLC22A3, ENSBTAG00000021905|DGKB	4	164	92	22141	0.0435	0.00489108	**	0.022198	*	ENSBTAG00000002979|PIK3R3, ENSBTAG00000039080|SLC22A3, ENSBTAG00000021905|DGKB	3	ENSBTAG00000005675|SLC44A4	1	92	3.12772
bta04141	Genetic Information Processing	Folding, sorting and degradation	Protein processing in endoplasmic reticulum	ENSBTAG00000007807|HSPA2, ENSBTAG00000024381|MAN1A1, ENSBTAG00000005012|HSPH1, ENSBTAG00000005786|ATXN3, ENSBTAG00000034633|ERO1B	5	164	157	22141	0.0318	0.00634081	**	0.0279904	*	ENSBTAG00000007807|HSPA2, ENSBTAG00000024381|MAN1A1, ENSBTAG00000005012|HSPH1, ENSBTAG00000005786|ATXN3, ENSBTAG00000034633|ERO1B	5		0	157	7.42221
bta00982	Metabolism	Xenobiotics biodegradation and metabolism	Drug metabolism - cytochrome P450	ENSBTAG00000009125|ALDH1A3, ENSBTAG00000004040|UGT2A1, ENSBTAG00000026812|AOX2	3	164	51	22141	0.0588	0.00640457	**	0.0279904	*	ENSBTAG00000009125|ALDH1A3	1	ENSBTAG00000004040|UGT2A1, ENSBTAG00000026812|AOX2	2	51	0.980196
bta04923	Organismal Systems	Endocrine system	Regulation of lipolysis in adipocytes	ENSBTAG00000002979|PIK3R3, ENSBTAG00000002978|PRKG2, ENSBTAG00000014600|ADCY8	3	164	54	22141	0.0556	0.00750621	**	0.0322085	*	ENSBTAG00000002979|PIK3R3, ENSBTAG00000002978|PRKG2, ENSBTAG00000014600|ADCY8	3		0	54	4.89898
bta05213	Human Diseases	Cancer: specific types	Endometrial cancer	ENSBTAG00000002979|PIK3R3, ENSBTAG00000003033|GADD45G, ENSBTAG00000015433|APC2	3	164	55	22141	0.0545	0.00789671	**	0.033279	*	ENSBTAG00000002979|PIK3R3, ENSBTAG00000015433|APC2	2	ENSBTAG00000003033|GADD45G	1	55	2.0226
bta04213	Organismal Systems	Aging	Longevity regulating pathway - multiple species	ENSBTAG00000007807|HSPA2, ENSBTAG00000002979|PIK3R3, ENSBTAG00000014600|ADCY8	3	164	57	22141	0.0526	0.00871314	**	0.0360754	*	ENSBTAG00000007807|HSPA2, ENSBTAG00000002979|PIK3R3, ENSBTAG00000014600|ADCY8	3		0	57	4.90077
bta00340	Metabolism	Amino acid metabolism	Histidine metabolism	ENSBTAG00000009911|HDC, ENSBTAG00000009125|ALDH1A3	2	164	20	22141	0.1	0.00949231	**	0.0386239	*	ENSBTAG00000009911|HDC, ENSBTAG00000009125|ALDH1A3	2		0	20	1.56525
bta04380	Organismal Systems	Development and regeneration	Osteoclast differentiation	ENSBTAG00000007423|TNFRSF11B, ENSBTAG00000002979|PIK3R3, ENSBTAG00000021358|BLNK, ENSBTAG00000054594|ENSBTAG00000054594	4	164	113	22141	0.0354	0.0100051	*	0.0400204	*	ENSBTAG00000007423|TNFRSF11B, ENSBTAG00000002979|PIK3R3, ENSBTAG00000021358|BLNK, ENSBTAG00000054594|ENSBTAG00000054594	4		0	113	4.13917
bta00360	Metabolism	Amino acid metabolism	Phenylalanine metabolism	ENSBTAG00000009125|ALDH1A3, ENSBTAG00000004175|HPD	2	164	21	22141	0.0952	0.0104409	*	0.0410674	*	ENSBTAG00000009125|ALDH1A3, ENSBTAG00000004175|HPD	2		0	21	1.52753
bta05200	Human Diseases	Cancer: overview	Pathways in cancer	ENSBTAG00000002979|PIK3R3, ENSBTAG00000014064|FGFR2, ENSBTAG00000003033|GADD45G, ENSBTAG00000015433|APC2, ENSBTAG00000014600|ADCY8, ENSBTAG00000003060|NTRK1, ENSBTAG00000005299|EDNRB, ENSBTAG00000007379|ALK, ENSBTAG00000011481|IL12RB1	9	164	491	22141	0.0183	0.0111296	*	0.0430589	*	ENSBTAG00000002979|PIK3R3, ENSBTAG00000014064|FGFR2, ENSBTAG00000015433|APC2, ENSBTAG00000014600|ADCY8, ENSBTAG00000005299|EDNRB	5	ENSBTAG00000003033|GADD45G, ENSBTAG00000003060|NTRK1, ENSBTAG00000007379|ALK, ENSBTAG00000011481|IL12RB1	4	491	9.47717
bta04062	Organismal Systems	Immune system	Chemokine signaling pathway	ENSBTAG00000002979|PIK3R3, ENSBTAG00000004129|CCL11, ENSBTAG00000014600|ADCY8, ENSBTAG00000001191|CCL17, ENSBTAG00000048626|ENSBTAG00000048626	5	164	181	22141	0.0276	0.0113182	*	0.0430823	*	ENSBTAG00000002979|PIK3R3, ENSBTAG00000004129|CCL11, ENSBTAG00000014600|ADCY8, ENSBTAG00000048626|ENSBTAG00000048626	4	ENSBTAG00000001191|CCL17	1	181	4.75708
bta05412	Human Diseases	Cardiovascular disease	Arrhythmogenic right ventricular cardiomyopathy	ENSBTAG00000022244|ACTN3, ENSBTAG00000002651|PKP2, ENSBTAG00000021190|CDH2	3	164	64	22141	0.0469	0.0119498	*	0.0440649	*	ENSBTAG00000002651|PKP2, ENSBTAG00000021190|CDH2	2	ENSBTAG00000022244|ACTN3	1	64	3
bta05223	Human Diseases	Cancer: specific types	Non-small cell lung cancer	ENSBTAG00000002979|PIK3R3, ENSBTAG00000003033|GADD45G, ENSBTAG00000007379|ALK	3	164	64	22141	0.0469	0.0119498	*	0.0440649	*	ENSBTAG00000002979|PIK3R3	1	ENSBTAG00000003033|GADD45G, ENSBTAG00000007379|ALK	2	64	1
bta00983	Metabolism	Xenobiotics biodegradation and metabolism	Drug metabolism - other enzymes	ENSBTAG00000004040|UGT2A1, ENSBTAG00000011021|CES1, ENSBTAG00000021208|RRM2B	3	164	67	22141	0.0448	0.013521	*	0.0489845	*	ENSBTAG00000021208|RRM2B	1	ENSBTAG00000004040|UGT2A1, ENSBTAG00000011021|CES1	2	67	0.488678
bta04926	Organismal Systems	Endocrine system	Relaxin signaling pathway	ENSBTAG00000002979|PIK3R3, ENSBTAG00000010306|RXFP1, ENSBTAG00000014600|ADCY8, ENSBTAG00000005299|EDNRB	4	164	124	22141	0.0323	0.0136991	*	0.0489845	*	ENSBTAG00000002979|PIK3R3, ENSBTAG00000010306|RXFP1, ENSBTAG00000014600|ADCY8, ENSBTAG00000005299|EDNRB	4		0	124	4.66974
bta04550	Cellular Processes	Cellular community - eukaryotes	Signaling pathways regulating pluripotency of stem cells	ENSBTAG00000002979|PIK3R3, ENSBTAG00000014064|FGFR2, ENSBTAG00000015433|APC2, ENSBTAG00000048508|INHBA	4	164	125	22141	0.032	0.0140723	*	0.0495682	*	ENSBTAG00000002979|PIK3R3, ENSBTAG00000014064|FGFR2, ENSBTAG00000015433|APC2, ENSBTAG00000048508|INHBA	4		0	125	5.90322
bta00230	Metabolism	Nucleotide metabolism	Purine metabolism	ENSBTAG00000015336|PRUNE1, ENSBTAG00000021208|RRM2B, ENSBTAG00000024888|PDE5A, ENSBTAG00000014600|ADCY8	4	164	126	22141	0.0317	0.014452	*	0.0501568	ns	ENSBTAG00000021208|RRM2B, ENSBTAG00000024888|PDE5A, ENSBTAG00000014600|ADCY8	3	ENSBTAG00000015336|PRUNE1	1	126	2.93987
bta04971	Organismal Systems	Digestive system	Gastric acid secretion	ENSBTAG00000014567|MYLK, ENSBTAG00000014600|ADCY8, ENSBTAG00000038523|ATP1A4	3	164	70	22141	0.0429	0.0152043	*	0.0513489	ns	ENSBTAG00000014567|MYLK, ENSBTAG00000014600|ADCY8	2	ENSBTAG00000038523|ATP1A4	1	70	3.70521
bta04723	Organismal Systems	Nervous system	Retrograde endocannabinoid signaling	ENSBTAG00000014600|ADCY8, ENSBTAG00000008137|ENSBTAG00000008137, ENSBTAG00000006159|KCNJ3, ENSBTAG00000011672|GABRR1	4	164	128	22141	0.0312	0.0152306	*	0.0513489	ns	ENSBTAG00000014600|ADCY8, ENSBTAG00000006159|KCNJ3, ENSBTAG00000011672|GABRR1	3	ENSBTAG00000008137|ENSBTAG00000008137	1	128	3.27037
bta04015	Environmental Information Processing	Signal transduction	Rap1 signaling pathway	ENSBTAG00000000942|SIPA1L2, ENSBTAG00000002979|PIK3R3, ENSBTAG00000014064|FGFR2, ENSBTAG00000020984|RAPGEF4, ENSBTAG00000014600|ADCY8	5	164	197	22141	0.0254	0.0158191	*	0.0518516	ns	ENSBTAG00000000942|SIPA1L2, ENSBTAG00000002979|PIK3R3, ENSBTAG00000014064|FGFR2, ENSBTAG00000020984|RAPGEF4, ENSBTAG00000014600|ADCY8	5		0	197	6.83972
bta04024	Environmental Information Processing	Signal transduction	cAMP signaling pathway	ENSBTAG00000002979|PIK3R3, ENSBTAG00000020984|RAPGEF4, ENSBTAG00000014600|ADCY8, ENSBTAG00000038523|ATP1A4, ENSBTAG00000011473|MYL9	5	164	197	22141	0.0254	0.0158191	*	0.0518516	ns	ENSBTAG00000002979|PIK3R3, ENSBTAG00000020984|RAPGEF4, ENSBTAG00000014600|ADCY8, ENSBTAG00000011473|MYL9	4	ENSBTAG00000038523|ATP1A4	1	197	5.34353
bta04210	Cellular Processes	Cell growth and death	Apoptosis	ENSBTAG00000002979|PIK3R3, ENSBTAG00000000720|CTSL, ENSBTAG00000003033|GADD45G, ENSBTAG00000003060|NTRK1	4	164	132	22141	0.0303	0.0168661	*	0.0545261	ns	ENSBTAG00000002979|PIK3R3, ENSBTAG00000000720|CTSL	2	ENSBTAG00000003033|GADD45G, ENSBTAG00000003060|NTRK1	2	132	4.2649
bta04721	Organismal Systems	Nervous system	Synaptic vesicle cycle	ENSBTAG00000018245|SLC1A3, ENSBTAG00000008323|SNAP25, ENSBTAG00000012516|SLC1A7	3	164	74	22141	0.0405	0.0176247	*	0.0562086	ns	ENSBTAG00000018245|SLC1A3, ENSBTAG00000012516|SLC1A7	2	ENSBTAG00000008323|SNAP25	1	74	1.85996
bta04610	Organismal Systems	Immune system	Complement and coagulation cascades	ENSBTAG00000023652|PROS1, ENSBTAG00000007268|F13A1, ENSBTAG00000001638|FGA	3	164	75	22141	0.04	0.0182614	*	0.0574626	ns	ENSBTAG00000023652|PROS1, ENSBTAG00000007268|F13A1	2	ENSBTAG00000001638|FGA	1	75	3.34863
bta05226	Human Diseases	Cancer: specific types	Gastric cancer	ENSBTAG00000002979|PIK3R3, ENSBTAG00000014064|FGFR2, ENSBTAG00000003033|GADD45G, ENSBTAG00000015433|APC2	4	164	140	22141	0.0286	0.0204568	*	0.0635238	ns	ENSBTAG00000002979|PIK3R3, ENSBTAG00000014064|FGFR2, ENSBTAG00000015433|APC2	3	ENSBTAG00000003033|GADD45G	1	140	3.38062
bta04072	Environmental Information Processing	Signal transduction	Phospholipase D signaling pathway	ENSBTAG00000002979|PIK3R3, ENSBTAG00000020984|RAPGEF4, ENSBTAG00000014600|ADCY8, ENSBTAG00000021905|DGKB	4	164	141	22141	0.0284	0.0209362	*	0.0641679	ns	ENSBTAG00000002979|PIK3R3, ENSBTAG00000020984|RAPGEF4, ENSBTAG00000014600|ADCY8, ENSBTAG00000021905|DGKB	4		0	141	4.80027
bta04390	Environmental Information Processing	Signal transduction	Hippo signaling pathway	ENSBTAG00000005812|TP73, ENSBTAG00000012870|BMP5, ENSBTAG00000015433|APC2, ENSBTAG00000020598|PPP2R2C	4	164	143	22141	0.028	0.0219154	*	0.0661254	ns	ENSBTAG00000012870|BMP5, ENSBTAG00000015433|APC2, ENSBTAG00000020598|PPP2R2C	3	ENSBTAG00000005812|TP73	1	143	5.68645
bta04914	Organismal Systems	Endocrine system	Progesterone-mediated oocyte maturation	ENSBTAG00000002979|PIK3R3, ENSBTAG00000009995|CPEB4, ENSBTAG00000014600|ADCY8	3	164	81	22141	0.037	0.0223481	*	0.0661254	ns	ENSBTAG00000002979|PIK3R3, ENSBTAG00000009995|CPEB4, ENSBTAG00000014600|ADCY8	3		0	81	4.22222
bta04310	Environmental Information Processing	Signal transduction	Wnt signaling pathway	ENSBTAG00000008121|RSPO3, ENSBTAG00000015433|APC2, ENSBTAG00000014758|WIF1, ENSBTAG00000012969|DKK2	4	164	144	22141	0.0278	0.0224154	*	0.0661254	ns	ENSBTAG00000008121|RSPO3, ENSBTAG00000015433|APC2, ENSBTAG00000012969|DKK2	3	ENSBTAG00000014758|WIF1	1	144	4.5
bta04932	Human Diseases	Endocrine and metabolic disease	Non-alcoholic fatty liver disease	ENSBTAG00000002979|PIK3R3, ENSBTAG00000050016|COX7B2, ENSBTAG00000008137|ENSBTAG00000008137, ENSBTAG00000009153|MLXIPL	4	164	145	22141	0.0276	0.0229223	*	0.066395	ns	ENSBTAG00000002979|PIK3R3, ENSBTAG00000009153|MLXIPL	2	ENSBTAG00000050016|COX7B2, ENSBTAG00000008137|ENSBTAG00000008137	2	145	0.332182
bta05032	Human Diseases	Substance dependence	Morphine addiction	ENSBTAG00000014600|ADCY8, ENSBTAG00000006159|KCNJ3, ENSBTAG00000011672|GABRR1	3	164	82	22141	0.0366	0.0230736	*	0.066395	ns	ENSBTAG00000014600|ADCY8, ENSBTAG00000006159|KCNJ3, ENSBTAG00000011672|GABRR1	3		0	82	4.1964
bta05163	Human Diseases	Infectious disease: viral	Human cytomegalovirus infection	ENSBTAG00000002979|PIK3R3, ENSBTAG00000007075|ENSBTAG00000007075, ENSBTAG00000014600|ADCY8, ENSBTAG00000020116|JSP, ENSBTAG00000048626|ENSBTAG00000048626	5	164	218	22141	0.0229	0.0233508	*	0.066395	ns	ENSBTAG00000002979|PIK3R3, ENSBTAG00000014600|ADCY8, ENSBTAG00000048626|ENSBTAG00000048626	3	ENSBTAG00000007075|ENSBTAG00000007075, ENSBTAG00000020116|JSP	2	218	5.55374
bta04211	Organismal Systems	Aging	Longevity regulating pathway	ENSBTAG00000004034|SESN3, ENSBTAG00000002979|PIK3R3, ENSBTAG00000014600|ADCY8	3	164	85	22141	0.0353	0.0253266	*	0.0711558	ns	ENSBTAG00000004034|SESN3, ENSBTAG00000002979|PIK3R3, ENSBTAG00000014600|ADCY8	3		0	85	5.42326
bta05210	Human Diseases	Cancer: specific types	Colorectal cancer	ENSBTAG00000002979|PIK3R3, ENSBTAG00000003033|GADD45G, ENSBTAG00000015433|APC2	3	164	86	22141	0.0349	0.026103	*	0.0716316	ns	ENSBTAG00000002979|PIK3R3, ENSBTAG00000015433|APC2	2	ENSBTAG00000003033|GADD45G	1	86	2.15666
bta04540	Cellular Processes	Cellular community - eukaryotes	Gap junction	ENSBTAG00000021013|TUBB4A, ENSBTAG00000002978|PRKG2, ENSBTAG00000014600|ADCY8	3	164	86	22141	0.0349	0.026103	*	0.0716316	ns	ENSBTAG00000002978|PRKG2, ENSBTAG00000014600|ADCY8	2	ENSBTAG00000021013|TUBB4A	1	86	4.31331
bta05165	Human Diseases	Infectious disease: viral	Human papillomavirus infection	ENSBTAG00000002979|PIK3R3, ENSBTAG00000015433|APC2, ENSBTAG00000007075|ENSBTAG00000007075, ENSBTAG00000020598|PPP2R2C, ENSBTAG00000020116|JSP, ENSBTAG00000014707|ISG15	6	164	306	22141	0.0196	0.0267212	*	0.0724851	ns	ENSBTAG00000002979|PIK3R3, ENSBTAG00000015433|APC2, ENSBTAG00000020598|PPP2R2C	3	ENSBTAG00000007075|ENSBTAG00000007075, ENSBTAG00000020116|JSP, ENSBTAG00000014707|ISG15	3	306	7.20294
bta04218	Cellular Processes	Cell growth and death	Cellular senescence	ENSBTAG00000002979|PIK3R3, ENSBTAG00000003033|GADD45G, ENSBTAG00000007075|ENSBTAG00000007075, ENSBTAG00000020116|JSP	4	164	153	22141	0.0261	0.027229	*	0.0726195	ns	ENSBTAG00000002979|PIK3R3	1	ENSBTAG00000003033|GADD45G, ENSBTAG00000007075|ENSBTAG00000007075, ENSBTAG00000020116|JSP	3	153	3.07212
bta04960	Organismal Systems	Excretory system	Aldosterone-regulated sodium reabsorption	ENSBTAG00000002979|PIK3R3, ENSBTAG00000038523|ATP1A4	2	164	35	22141	0.0571	0.0276533	*	0.0726195	ns	ENSBTAG00000002979|PIK3R3	1	ENSBTAG00000038523|ATP1A4	1	35	1.85934
bta04713	Organismal Systems	Environmental adaptation	Circadian entrainment	ENSBTAG00000002978|PRKG2, ENSBTAG00000014600|ADCY8, ENSBTAG00000006159|KCNJ3	3	164	88	22141	0.0341	0.0276939	*	0.0726195	ns	ENSBTAG00000002978|PRKG2, ENSBTAG00000014600|ADCY8, ENSBTAG00000006159|KCNJ3	3		0	88	4.05081
bta04144	Cellular Processes	Transport and catabolism	Endocytosis	ENSBTAG00000013793|NEDD4, ENSBTAG00000007807|HSPA2, ENSBTAG00000014064|FGFR2, ENSBTAG00000007075|ENSBTAG00000007075, ENSBTAG00000020116|JSP	5	164	231	22141	0.0216	0.0290083	*	0.0731598	ns	ENSBTAG00000013793|NEDD4, ENSBTAG00000007807|HSPA2, ENSBTAG00000014064|FGFR2	3	ENSBTAG00000007075|ENSBTAG00000007075, ENSBTAG00000020116|JSP	2	231	6.31634
bta00620	Metabolism	Carbohydrate metabolism	Pyruvate metabolism	ENSBTAG00000016269|ME2, ENSBTAG00000004281|ACSS1	2	164	36	22141	0.0556	0.0291399	*	0.0731598	ns	ENSBTAG00000016269|ME2, ENSBTAG00000004281|ACSS1	2		0	36	1.83333
bta04973	Organismal Systems	Digestive system	Carbohydrate digestion and absorption	ENSBTAG00000002979|PIK3R3, ENSBTAG00000038523|ATP1A4	2	164	36	22141	0.0556	0.0291399	*	0.0731598	ns	ENSBTAG00000002979|PIK3R3	1	ENSBTAG00000038523|ATP1A4	1	36	2.66667
bta05216	Human Diseases	Cancer: specific types	Thyroid cancer	ENSBTAG00000003033|GADD45G, ENSBTAG00000003060|NTRK1	2	164	36	22141	0.0556	0.0291399	*	0.0731598	ns		0	ENSBTAG00000003033|GADD45G, ENSBTAG00000003060|NTRK1	2	36	-0.666667
bta05010	Human Diseases	Neurodegenerative disease	Alzheimer disease	ENSBTAG00000002075|MME, ENSBTAG00000012855|LPL, ENSBTAG00000050016|COX7B2, ENSBTAG00000008137|ENSBTAG00000008137	4	164	159	22141	0.0252	0.0307559	*	0.0764042	ns	ENSBTAG00000002075|MME, ENSBTAG00000012855|LPL	2	ENSBTAG00000050016|COX7B2, ENSBTAG00000008137|ENSBTAG00000008137	2	159	0.555136
bta04978	Organismal Systems	Digestive system	Mineral absorption	ENSBTAG00000023659|MT2A, ENSBTAG00000038523|ATP1A4	2	164	38	22141	0.0526	0.0322064	*	0.0791741	ns		0	ENSBTAG00000023659|MT2A, ENSBTAG00000038523|ATP1A4	2	38	1.45999
bta04750	Organismal Systems	Sensory system	Inflammatory mediator regulation of TRP channels	ENSBTAG00000002979|PIK3R3, ENSBTAG00000014600|ADCY8, ENSBTAG00000003060|NTRK1	3	164	95	22141	0.0316	0.0336594	*	0.081893	ns	ENSBTAG00000002979|PIK3R3, ENSBTAG00000014600|ADCY8	2	ENSBTAG00000003060|NTRK1	1	95	4.20651
bta04916	Organismal Systems	Endocrine system	Melanogenesis	ENSBTAG00000034077|ASIP, ENSBTAG00000014600|ADCY8, ENSBTAG00000005299|EDNRB	3	164	97	22141	0.0309	0.0354767	*	0.0854338	ns	ENSBTAG00000014600|ADCY8, ENSBTAG00000005299|EDNRB	2	ENSBTAG00000034077|ASIP	1	97	3.85832
bta05152	Human Diseases	Infectious disease: bacterial	Tuberculosis	ENSBTAG00000021077|BOLA-DQB, ENSBTAG00000038128|BOLA-DQA5, ENSBTAG00000019588|BLA-DQB, ENSBTAG00000038397|ENSBTAG00000038397	4	164	168	22141	0.0238	0.0365296	*	0.0870807	ns	ENSBTAG00000019588|BLA-DQB	1	ENSBTAG00000021077|BOLA-DQB, ENSBTAG00000038128|BOLA-DQA5, ENSBTAG00000038397|ENSBTAG00000038397	3	168	3.78043
bta00330	Metabolism	Amino acid metabolism	Arginine and proline metabolism	ENSBTAG00000032996|P4HA1, ENSBTAG00000035998|CKB	2	164	42	22141	0.0476	0.0386976	*	0.0913263	ns	ENSBTAG00000032996|P4HA1, ENSBTAG00000035998|CKB	2		0	42	2.16025
bta04726	Organismal Systems	Nervous system	Serotonergic synapse	ENSBTAG00000026501|MGC127055, ENSBTAG00000006159|KCNJ3, ENSBTAG00000002232|TRPC1	3	164	102	22141	0.0294	0.0402371	*	0.0940194	ns	ENSBTAG00000006159|KCNJ3, ENSBTAG00000002232|TRPC1	2	ENSBTAG00000026501|MGC127055	1	102	2.57438
bta04340	Environmental Information Processing	Signal transduction	Hedgehog signaling pathway	ENSBTAG00000025477|KIF3A, ENSBTAG00000013455|SPOPL	2	164	44	22141	0.0455	0.042114	*	0.0967538	ns	ENSBTAG00000025477|KIF3A, ENSBTAG00000013455|SPOPL	2		0	44	5.87947
bta05142	Human Diseases	Infectious disease: parasitic	Chagas disease	ENSBTAG00000002979|PIK3R3, ENSBTAG00000020598|PPP2R2C, ENSBTAG00000048626|ENSBTAG00000048626	3	164	104	22141	0.0288	0.0422273	*	0.0967538	ns	ENSBTAG00000002979|PIK3R3, ENSBTAG00000020598|PPP2R2C, ENSBTAG00000048626|ENSBTAG00000048626	3		0	104	4.80485
bta04919	Organismal Systems	Endocrine system	Thyroid hormone signaling pathway	ENSBTAG00000002979|PIK3R3, ENSBTAG00000019602|SLCO1C1, ENSBTAG00000038523|ATP1A4	3	164	106	22141	0.0283	0.0442662	*	0.10045	ns	ENSBTAG00000002979|PIK3R3, ENSBTAG00000019602|SLCO1C1	2	ENSBTAG00000038523|ATP1A4	1	106	5.24494
bta04725	Organismal Systems	Nervous system	Cholinergic synapse	ENSBTAG00000002979|PIK3R3, ENSBTAG00000014600|ADCY8, ENSBTAG00000006159|KCNJ3	3	164	108	22141	0.0278	0.0463534	*	0.103667	ns	ENSBTAG00000002979|PIK3R3, ENSBTAG00000014600|ADCY8, ENSBTAG00000006159|KCNJ3	3		0	108	3.56033
bta04510	Cellular Processes	Cellular community - eukaryotes	Focal adhesion	ENSBTAG00000018369|MYL2, ENSBTAG00000014567|MYLK, ENSBTAG00000002979|PIK3R3, ENSBTAG00000011473|MYL9	4	164	182	22141	0.022	0.0466728	*	0.103667	ns	ENSBTAG00000018369|MYL2, ENSBTAG00000014567|MYLK, ENSBTAG00000002979|PIK3R3, ENSBTAG00000011473|MYL9	4		0	182	6.44887
bta00280	Metabolism	Amino acid metabolism	Valine, leucine and isoleucine degradation	ENSBTAG00000033186|OXCT1, ENSBTAG00000026812|AOX2	2	164	47	22141	0.0426	0.0474409	*	0.103667	ns	ENSBTAG00000033186|OXCT1	1	ENSBTAG00000026812|AOX2	1	47	2.77143
bta04979	Organismal Systems	Digestive system	Cholesterol metabolism	ENSBTAG00000002473|ANGPTL4, ENSBTAG00000012855|LPL	2	164	47	22141	0.0426	0.0474409	*	0.103667	ns	ENSBTAG00000012855|LPL	1	ENSBTAG00000002473|ANGPTL4	1	47	0.437595
bta05203	Human Diseases	Cancer: overview	Viral carcinogenesis	ENSBTAG00000002979|PIK3R3, ENSBTAG00000007075|ENSBTAG00000007075, ENSBTAG00000020116|JSP, ENSBTAG00000052382|H2B	4	164	187	22141	0.0214	0.0506384	ns	0.109639	ns	ENSBTAG00000002979|PIK3R3, ENSBTAG00000052382|H2B	2	ENSBTAG00000007075|ENSBTAG00000007075, ENSBTAG00000020116|JSP	2	187	4.38763
bta04722	Organismal Systems	Nervous system	Neurotrophin signaling pathway	ENSBTAG00000005812|TP73, ENSBTAG00000002979|PIK3R3, ENSBTAG00000003060|NTRK1	3	164	113	22141	0.0265	0.0517805	ns	0.111093	ns	ENSBTAG00000002979|PIK3R3	1	ENSBTAG00000005812|TP73, ENSBTAG00000003060|NTRK1	2	113	4.32732
bta04152	Environmental Information Processing	Signal transduction	AMPK signaling pathway	ENSBTAG00000002979|PIK3R3, ENSBTAG00000034222|CAB39L, ENSBTAG00000020598|PPP2R2C	3	164	116	22141	0.0259	0.0551779	ns	0.117315	ns	ENSBTAG00000002979|PIK3R3, ENSBTAG00000034222|CAB39L, ENSBTAG00000020598|PPP2R2C	3		0	116	4.92093
bta04650	Organismal Systems	Immune system	Natural killer cell mediated cytotoxicity	ENSBTAG00000002979|PIK3R3, ENSBTAG00000007075|ENSBTAG00000007075, ENSBTAG00000020116|JSP	3	164	118	22141	0.0254	0.0575007	ns	0.120614	ns	ENSBTAG00000002979|PIK3R3	1	ENSBTAG00000007075|ENSBTAG00000007075, ENSBTAG00000020116|JSP	2	118	1.10469
bta00750	Metabolism	Metabolism of cofactors and vitamins	Vitamin B6 metabolism	ENSBTAG00000026812|AOX2	1	164	8	22141	0.125	0.0577518	ns	0.120614	ns		0	ENSBTAG00000026812|AOX2	1	8	0.707107
bta00561	Metabolism	Lipid metabolism	Glycerolipid metabolism	ENSBTAG00000012855|LPL, ENSBTAG00000021905|DGKB	2	164	54	22141	0.037	0.0607471	ns	0.125757	ns	ENSBTAG00000012855|LPL, ENSBTAG00000021905|DGKB	2		0	54	1.49691
bta05170	Human Diseases	Infectious disease: viral	Human immunodeficiency virus 1 infection	ENSBTAG00000002979|PIK3R3, ENSBTAG00000053806|ENSBTAG00000053806, ENSBTAG00000007075|ENSBTAG00000007075, ENSBTAG00000020116|JSP	4	164	201	22141	0.0199	0.0626936	ns	0.128658	ns	ENSBTAG00000002979|PIK3R3	1	ENSBTAG00000053806|ENSBTAG00000053806, ENSBTAG00000007075|ENSBTAG00000007075, ENSBTAG00000020116|JSP	3	201	4.02047
bta05162	Human Diseases	Infectious disease: viral	Measles	ENSBTAG00000007807|HSPA2, ENSBTAG00000005812|TP73, ENSBTAG00000002979|PIK3R3	3	164	124	22141	0.0242	0.0647419	ns	0.130591	ns	ENSBTAG00000007807|HSPA2, ENSBTAG00000002979|PIK3R3	2	ENSBTAG00000005812|TP73	1	124	3.4125
bta04140	Cellular Processes	Transport and catabolism	Autophagy - animal	ENSBTAG00000002979|PIK3R3, ENSBTAG00000000720|CTSL, ENSBTAG00000005504|TP53INP2	3	164	124	22141	0.0242	0.0647419	ns	0.130591	ns	ENSBTAG00000002979|PIK3R3, ENSBTAG00000000720|CTSL, ENSBTAG00000005504|TP53INP2	3		0	124	5.11875
bta00140	Metabolism	Lipid metabolism	Steroid hormone biosynthesis	ENSBTAG00000026501|MGC127055, ENSBTAG00000004040|UGT2A1	2	164	57	22141	0.0351	0.0667958	ns	0.131365	ns		0	ENSBTAG00000026501|MGC127055, ENSBTAG00000004040|UGT2A1	2	57	0.264906
bta00010	Metabolism	Carbohydrate metabolism	Glycolysis / Gluconeogenesis	ENSBTAG00000009125|ALDH1A3, ENSBTAG00000004281|ACSS1	2	164	57	22141	0.0351	0.0667958	ns	0.131365	ns	ENSBTAG00000009125|ALDH1A3, ENSBTAG00000004281|ACSS1	2		0	57	0.264906
bta00980	Metabolism	Xenobiotics biodegradation and metabolism	Metabolism of xenobiotics by cytochrome P450	ENSBTAG00000009125|ALDH1A3, ENSBTAG00000004040|UGT2A1	2	164	57	22141	0.0351	0.0667958	ns	0.131365	ns	ENSBTAG00000009125|ALDH1A3	1	ENSBTAG00000004040|UGT2A1	1	57	-0.529813
bta00130	Metabolism	Metabolism of cofactors and vitamins	Ubiquinone and other terpenoid-quinone biosynthesis	ENSBTAG00000004175|HPD	1	164	10	22141	0.1	0.071664	ns	0.139774	ns	ENSBTAG00000004175|HPD	1		0	10	1.58114
bta04714	Organismal Systems	Environmental adaptation	Thermogenesis	ENSBTAG00000002978|PRKG2, ENSBTAG00000050016|COX7B2, ENSBTAG00000014600|ADCY8, ENSBTAG00000008137|ENSBTAG00000008137	4	164	213	22141	0.0188	0.0741237	ns	0.143038	ns	ENSBTAG00000002978|PRKG2, ENSBTAG00000014600|ADCY8	2	ENSBTAG00000050016|COX7B2, ENSBTAG00000008137|ENSBTAG00000008137	2	213	3.15187
bta04371	Environmental Information Processing	Signal transduction	Apelin signaling pathway	ENSBTAG00000018369|MYL2, ENSBTAG00000014567|MYLK, ENSBTAG00000014600|ADCY8	3	164	132	22141	0.0227	0.0750139	ns	0.143038	ns	ENSBTAG00000018369|MYL2, ENSBTAG00000014567|MYLK, ENSBTAG00000014600|ADCY8	3		0	132	5.57048
bta05217	Human Diseases	Cancer: specific types	Basal cell carcinoma	ENSBTAG00000003033|GADD45G, ENSBTAG00000015433|APC2	2	164	61	22141	0.0328	0.0751554	ns	0.143038	ns	ENSBTAG00000015433|APC2	1	ENSBTAG00000003033|GADD45G	1	61	2.56074
bta04927	Organismal Systems	Endocrine system	Cortisol synthesis and secretion	ENSBTAG00000051102|KCNK3, ENSBTAG00000014600|ADCY8	2	164	62	22141	0.0323	0.0772951	ns	0.145933	ns	ENSBTAG00000051102|KCNK3, ENSBTAG00000014600|ADCY8	2		0	62	5.08001
bta04630	Environmental Information Processing	Signal transduction	JAK-STAT signaling pathway	ENSBTAG00000002979|PIK3R3, ENSBTAG00000011481|IL12RB1, ENSBTAG00000026812|AOX2	3	164	138	22141	0.0217	0.0831614	ns	0.154557	ns	ENSBTAG00000002979|PIK3R3	1	ENSBTAG00000011481|IL12RB1, ENSBTAG00000026812|AOX2	2	138	3.49015
bta04014	Environmental Information Processing	Signal transduction	Ras signaling pathway	ENSBTAG00000015537|RASAL2, ENSBTAG00000002979|PIK3R3, ENSBTAG00000014064|FGFR2, ENSBTAG00000003060|NTRK1	4	164	222	22141	0.018	0.0833422	ns	0.154557	ns	ENSBTAG00000015537|RASAL2, ENSBTAG00000002979|PIK3R3, ENSBTAG00000014064|FGFR2	3	ENSBTAG00000003060|NTRK1	1	222	6.10752
bta05204	Human Diseases	Cancer: overview	Chemical carcinogenesis - DNA adducts	ENSBTAG00000009125|ALDH1A3, ENSBTAG00000004040|UGT2A1	2	164	65	22141	0.0308	0.0838273	ns	0.154557	ns	ENSBTAG00000009125|ALDH1A3	1	ENSBTAG00000004040|UGT2A1	1	65	0.620174
bta05224	Human Diseases	Cancer: specific types	Breast cancer	ENSBTAG00000002979|PIK3R3, ENSBTAG00000003033|GADD45G, ENSBTAG00000015433|APC2	3	164	139	22141	0.0216	0.084555	ns	0.15469	ns	ENSBTAG00000002979|PIK3R3, ENSBTAG00000015433|APC2	2	ENSBTAG00000003033|GADD45G	1	139	3.73203
bta05160	Human Diseases	Infectious disease: viral	Hepatitis C	ENSBTAG00000002979|PIK3R3, ENSBTAG00000030585|CLDN14, ENSBTAG00000020598|PPP2R2C	3	164	141	22141	0.0213	0.0873722	ns	0.157821	ns	ENSBTAG00000002979|PIK3R3, ENSBTAG00000030585|CLDN14, ENSBTAG00000020598|PPP2R2C	3		0	141	3.45282
bta05218	Human Diseases	Cancer: specific types	Melanoma	ENSBTAG00000002979|PIK3R3, ENSBTAG00000003033|GADD45G	2	164	67	22141	0.0299	0.0882726	ns	0.157821	ns	ENSBTAG00000002979|PIK3R3	1	ENSBTAG00000003033|GADD45G	1	67	2.07688
bta04918	Organismal Systems	Endocrine system	Thyroid hormone synthesis	ENSBTAG00000014600|ADCY8, ENSBTAG00000038523|ATP1A4	2	164	67	22141	0.0299	0.0882726	ns	0.157821	ns	ENSBTAG00000014600|ADCY8	1	ENSBTAG00000038523|ATP1A4	1	67	3.78725
bta04662	Organismal Systems	Immune system	B cell receptor signaling pathway	ENSBTAG00000002979|PIK3R3, ENSBTAG00000021358|BLNK	2	164	68	22141	0.0294	0.0905211	ns	0.159425	ns	ENSBTAG00000002979|PIK3R3, ENSBTAG00000021358|BLNK	2		0	68	2.91043
bta04924	Organismal Systems	Endocrine system	Renin secretion	ENSBTAG00000002978|PRKG2, ENSBTAG00000021501|ENSBTAG00000021501	2	164	68	22141	0.0294	0.0905211	ns	0.159425	ns	ENSBTAG00000002978|PRKG2	1	ENSBTAG00000021501|ENSBTAG00000021501	1	68	5.21452
bta00603	Metabolism	Glycan biosynthesis and metabolism	Glycosphingolipid biosynthesis - globo and isoglobo series	ENSBTAG00000000593|ST8SIA1	1	164	13	22141	0.0769	0.0921505	ns	0.161093	ns	ENSBTAG00000000593|ST8SIA1	1		0	13	1.1094
bta05212	Human Diseases	Cancer: specific types	Pancreatic cancer	ENSBTAG00000002979|PIK3R3, ENSBTAG00000003033|GADD45G	2	164	70	22141	0.0286	0.0950684	ns	0.164972	ns	ENSBTAG00000002979|PIK3R3	1	ENSBTAG00000003033|GADD45G	1	70	1.67332
bta05100	Human Diseases	Infectious disease: bacterial	Bacterial invasion of epithelial cells	ENSBTAG00000002979|PIK3R3, ENSBTAG00000000322|CD2AP	2	164	71	22141	0.0282	0.0973663	ns	0.165313	ns	ENSBTAG00000002979|PIK3R3, ENSBTAG00000000322|CD2AP	2		0	71	3.67902
bta03320	Organismal Systems	Endocrine system	PPAR signaling pathway	ENSBTAG00000002473|ANGPTL4, ENSBTAG00000012855|LPL	2	164	71	22141	0.0282	0.0973663	ns	0.165313	ns	ENSBTAG00000012855|LPL	1	ENSBTAG00000002473|ANGPTL4	1	71	1.78017
bta04976	Organismal Systems	Digestive system	Bile secretion	ENSBTAG00000014600|ADCY8, ENSBTAG00000038523|ATP1A4	2	164	71	22141	0.0282	0.0973663	ns	0.165313	ns	ENSBTAG00000014600|ADCY8	1	ENSBTAG00000038523|ATP1A4	1	71	3.67902
bta05214	Human Diseases	Cancer: specific types	Glioma	ENSBTAG00000002979|PIK3R3, ENSBTAG00000003033|GADD45G	2	164	72	22141	0.0278	0.0996799	ns	0.168032	ns	ENSBTAG00000002979|PIK3R3	1	ENSBTAG00000003033|GADD45G	1	72	2.23917
bta05220	Human Diseases	Cancer: specific types	Chronic myeloid leukemia	ENSBTAG00000002979|PIK3R3, ENSBTAG00000003033|GADD45G	2	164	73	22141	0.0274	0.102009	ns	0.170738	ns	ENSBTAG00000002979|PIK3R3	1	ENSBTAG00000003033|GADD45G	1	73	2.22378
bta04934	Human Diseases	Endocrine and metabolic disease	Cushing syndrome	ENSBTAG00000051102|KCNK3, ENSBTAG00000015433|APC2, ENSBTAG00000014600|ADCY8	3	164	152	22141	0.0197	0.103554	ns	0.172103	ns	ENSBTAG00000051102|KCNK3, ENSBTAG00000015433|APC2, ENSBTAG00000014600|ADCY8	3		0	152	5.51553
bta05034	Human Diseases	Substance dependence	Alcoholism	ENSBTAG00000039657|HIST1H2AC, ENSBTAG00000048478|ENSBTAG00000048478, ENSBTAG00000052382|H2B	3	164	153	22141	0.0196	0.10508	ns	0.172998	ns	ENSBTAG00000039657|HIST1H2AC, ENSBTAG00000048478|ENSBTAG00000048478, ENSBTAG00000052382|H2B	3		0	153	4.68902
bta00604	Metabolism	Glycan biosynthesis and metabolism	Glycosphingolipid biosynthesis - ganglio series	ENSBTAG00000000593|ST8SIA1	1	164	15	22141	0.0667	0.105558	ns	0.172998	ns	ENSBTAG00000000593|ST8SIA1	1		0	15	0.774597
bta01521	Human Diseases	Drug resistance: antineoplastic	EGFR tyrosine kinase inhibitor resistance	ENSBTAG00000002979|PIK3R3, ENSBTAG00000014064|FGFR2	2	164	77	22141	0.026	0.111472	ns	0.180187	ns	ENSBTAG00000002979|PIK3R3, ENSBTAG00000014064|FGFR2	2		0	77	3.7607
bta04727	Organismal Systems	Nervous system	GABAergic synapse	ENSBTAG00000014600|ADCY8, ENSBTAG00000011672|GABRR1	2	164	77	22141	0.026	0.111472	ns	0.180187	ns	ENSBTAG00000014600|ADCY8, ENSBTAG00000011672|GABRR1	2		0	77	3.64674
bta05132	Human Diseases	Infectious disease: bacterial	Salmonella infection	ENSBTAG00000027134|DYNC1I1, ENSBTAG00000048626|ENSBTAG00000048626	2	164	79	22141	0.0253	0.116286	ns	0.186691	ns	ENSBTAG00000027134|DYNC1I1, ENSBTAG00000048626|ENSBTAG00000048626	2		0	79	4.16283
bta00100	Metabolism	Lipid metabolism	Steroid biosynthesis	ENSBTAG00000010419|CYP2R1	1	164	17	22141	0.0588	0.118768	ns	0.188116	ns	ENSBTAG00000010419|CYP2R1	1		0	17	2.18282
bta00053	Metabolism	Carbohydrate metabolism	Ascorbate and aldarate metabolism	ENSBTAG00000004040|UGT2A1	1	164	17	22141	0.0588	0.118768	ns	0.188116	ns		0	ENSBTAG00000004040|UGT2A1	1	17	0.242536
bta05225	Human Diseases	Cancer: specific types	Hepatocellular carcinoma	ENSBTAG00000002979|PIK3R3, ENSBTAG00000003033|GADD45G, ENSBTAG00000015433|APC2	3	164	163	22141	0.0184	0.120821	ns	0.190091	ns	ENSBTAG00000002979|PIK3R3, ENSBTAG00000015433|APC2	2	ENSBTAG00000003033|GADD45G	1	163	4.22961
bta05202	Human Diseases	Cancer: overview	Transcriptional misregulation in cancer	ENSBTAG00000003033|GADD45G, ENSBTAG00000003060|NTRK1, ENSBTAG00000048478|ENSBTAG00000048478	3	164	169	22141	0.0178	0.130658	ns	0.204206	ns	ENSBTAG00000048478|ENSBTAG00000048478	1	ENSBTAG00000003033|GADD45G, ENSBTAG00000003060|NTRK1	2	169	3.84615
bta05222	Human Diseases	Cancer: specific types	Small cell lung cancer	ENSBTAG00000002979|PIK3R3, ENSBTAG00000003033|GADD45G	2	164	87	22141	0.023	0.136039	ns	0.209838	ns	ENSBTAG00000002979|PIK3R3	1	ENSBTAG00000003033|GADD45G	1	87	3.10913
bta04350	Environmental Information Processing	Signal transduction	TGF-beta signaling pathway	ENSBTAG00000012870|BMP5, ENSBTAG00000048508|INHBA	2	164	87	22141	0.023	0.136039	ns	0.209838	ns	ENSBTAG00000012870|BMP5, ENSBTAG00000048508|INHBA	2		0	87	5.14614
bta05215	Human Diseases	Cancer: specific types	Prostate cancer	ENSBTAG00000002979|PIK3R3, ENSBTAG00000014064|FGFR2	2	164	90	22141	0.0222	0.143628	ns	0.217391	ns	ENSBTAG00000002979|PIK3R3, ENSBTAG00000014064|FGFR2	2		0	90	4.74342
bta00900	Metabolism	Metabolism of terpenoids and polyketides	Terpenoid backbone biosynthesis	ENSBTAG00000013068|GGPS1	1	164	21	22141	0.0476	0.14461	ns	0.217391	ns	ENSBTAG00000013068|GGPS1	1		0	21	2.61861
bta01522	Human Diseases	Drug resistance: antineoplastic	Endocrine resistance	ENSBTAG00000002979|PIK3R3, ENSBTAG00000014600|ADCY8	2	164	91	22141	0.022	0.146178	ns	0.217391	ns	ENSBTAG00000002979|PIK3R3, ENSBTAG00000014600|ADCY8	2		0	91	3.77383
bta04070	Environmental Information Processing	Signal transduction	Phosphatidylinositol signaling system	ENSBTAG00000002979|PIK3R3, ENSBTAG00000021905|DGKB	2	164	91	22141	0.022	0.146178	ns	0.217391	ns	ENSBTAG00000002979|PIK3R3, ENSBTAG00000021905|DGKB	2		0	91	6.18488
bta04620	Organismal Systems	Immune system	Toll-like receptor signaling pathway	ENSBTAG00000002979|PIK3R3, ENSBTAG00000048626|ENSBTAG00000048626	2	164	91	22141	0.022	0.146178	ns	0.217391	ns	ENSBTAG00000002979|PIK3R3, ENSBTAG00000048626|ENSBTAG00000048626	2		0	91	4.19314
bta04010	Environmental Information Processing	Signal transduction	MAPK signaling pathway	ENSBTAG00000007807|HSPA2, ENSBTAG00000014064|FGFR2, ENSBTAG00000003033|GADD45G, ENSBTAG00000003060|NTRK1	4	164	274	22141	0.0146	0.146462	ns	0.217391	ns	ENSBTAG00000007807|HSPA2, ENSBTAG00000014064|FGFR2	2	ENSBTAG00000003033|GADD45G, ENSBTAG00000003060|NTRK1	2	274	6.10163
bta04964	Organismal Systems	Excretory system	Proximal tubule bicarbonate reclamation	ENSBTAG00000038523|ATP1A4	1	164	22	22141	0.0455	0.150952	ns	0.221532	ns		0	ENSBTAG00000038523|ATP1A4	1	22	2.13201
bta05016	Human Diseases	Neurodegenerative disease	Huntington disease	ENSBTAG00000050016|COX7B2, ENSBTAG00000016784|DNAH7, ENSBTAG00000008137|ENSBTAG00000008137	3	164	181	22141	0.0166	0.15113	ns	0.221532	ns	ENSBTAG00000016784|DNAH7	1	ENSBTAG00000050016|COX7B2, ENSBTAG00000008137|ENSBTAG00000008137	2	181	0.817624
bta05167	Human Diseases	Infectious disease: viral	Kaposi sarcoma-associated herpesvirus infection	ENSBTAG00000002979|PIK3R3, ENSBTAG00000007075|ENSBTAG00000007075, ENSBTAG00000020116|JSP	3	164	183	22141	0.0164	0.154638	ns	0.225275	ns	ENSBTAG00000002979|PIK3R3	1	ENSBTAG00000007075|ENSBTAG00000007075, ENSBTAG00000020116|JSP	2	183	4.87886
bta00601	Metabolism	Glycan biosynthesis and metabolism	Glycosphingolipid biosynthesis - lacto and neolacto series	ENSBTAG00000000593|ST8SIA1	1	164	24	22141	0.0417	0.163496	ns	0.233544	ns	ENSBTAG00000000593|ST8SIA1	1		0	24	1.22474
bta00040	Metabolism	Carbohydrate metabolism	Pentose and glucuronate interconversions	ENSBTAG00000004040|UGT2A1	1	164	24	22141	0.0417	0.163496	ns	0.233544	ns		0	ENSBTAG00000004040|UGT2A1	1	24	0.204124
bta04744	Organismal Systems	Sensory system	Phototransduction	ENSBTAG00000025088|RCVRN	1	164	24	22141	0.0417	0.163496	ns	0.233544	ns	ENSBTAG00000025088|RCVRN	1		0	24	1.02062
bta04625	Organismal Systems	Immune system	C-type lectin receptor signaling pathway	ENSBTAG00000002979|PIK3R3, ENSBTAG00000001191|CCL17	2	164	98	22141	0.0204	0.164272	ns	0.233544	ns	ENSBTAG00000002979|PIK3R3	1	ENSBTAG00000001191|CCL17	1	98	4.14163
bta00650	Metabolism	Carbohydrate metabolism	Butanoate metabolism	ENSBTAG00000033186|OXCT1	1	164	25	22141	0.04	0.169699	ns	0.239814	ns	ENSBTAG00000033186|OXCT1	1		0	25	3
bta04928	Organismal Systems	Endocrine system	Parathyroid hormone synthesis, secretion and action	ENSBTAG00000003650|NR4A2, ENSBTAG00000014600|ADCY8	2	164	102	22141	0.0196	0.174783	ns	0.245529	ns	ENSBTAG00000003650|NR4A2, ENSBTAG00000014600|ADCY8	2		0	102	5.04975
bta05033	Human Diseases	Substance dependence	Nicotine addiction	ENSBTAG00000011672|GABRR1	1	164	26	22141	0.0385	0.175856	ns	0.245574	ns	ENSBTAG00000011672|GABRR1	1		0	26	0.980581
bta04931	Human Diseases	Endocrine and metabolic disease	Insulin resistance	ENSBTAG00000002979|PIK3R3, ENSBTAG00000009153|MLXIPL	2	164	103	22141	0.0194	0.177428	ns	0.246312	ns	ENSBTAG00000002979|PIK3R3, ENSBTAG00000009153|MLXIPL	2		0	103	3.84278
bta04114	Cellular Processes	Cell growth and death	Oocyte meiosis	ENSBTAG00000009995|CPEB4, ENSBTAG00000014600|ADCY8	2	164	105	22141	0.019	0.182736	ns	0.252197	ns	ENSBTAG00000009995|CPEB4, ENSBTAG00000014600|ADCY8	2		0	105	5.07468
bta00630	Metabolism	Carbohydrate metabolism	Glyoxylate and dicarboxylate metabolism	ENSBTAG00000004281|ACSS1	1	164	29	22141	0.0345	0.194056	ns	0.266263	ns	ENSBTAG00000004281|ACSS1	1		0	29	1.85695
bta00860	Metabolism	Metabolism of cofactors and vitamins	Porphyrin metabolism	ENSBTAG00000004040|UGT2A1	1	164	30	22141	0.0333	0.200034	ns	0.26976	ns		0	ENSBTAG00000004040|UGT2A1	1	30	0.365148
bta00640	Metabolism	Carbohydrate metabolism	Propanoate metabolism	ENSBTAG00000004281|ACSS1	1	164	30	22141	0.0333	0.200034	ns	0.26976	ns	ENSBTAG00000004281|ACSS1	1		0	30	2.92119
bta04710	Organismal Systems	Environmental adaptation	Circadian rhythm	ENSBTAG00000017405|RORC	1	164	30	22141	0.0333	0.200034	ns	0.26976	ns	ENSBTAG00000017405|RORC	1		0	30	4.01663
bta04151	Environmental Information Processing	Signal transduction	PI3K-Akt signaling pathway	ENSBTAG00000002979|PIK3R3, ENSBTAG00000014064|FGFR2, ENSBTAG00000003060|NTRK1, ENSBTAG00000020598|PPP2R2C	4	164	315	22141	0.0127	0.20593	ns	0.27308	ns	ENSBTAG00000002979|PIK3R3, ENSBTAG00000014064|FGFR2, ENSBTAG00000020598|PPP2R2C	3	ENSBTAG00000003060|NTRK1	1	315	7.55004
bta00410	Metabolism	Metabolism of other amino acids	beta-Alanine metabolism	ENSBTAG00000009125|ALDH1A3	1	164	31	22141	0.0323	0.205967	ns	0.27308	ns	ENSBTAG00000009125|ALDH1A3	1		0	31	1.25724
bta00760	Metabolism	Metabolism of cofactors and vitamins	Nicotinate and nicotinamide metabolism	ENSBTAG00000026812|AOX2	1	164	31	22141	0.0323	0.205967	ns	0.27308	ns		0	ENSBTAG00000026812|AOX2	1	31	2.33487
bta00051	Metabolism	Carbohydrate metabolism	Fructose and mannose metabolism	ENSBTAG00000016650|TIGAR	1	164	32	22141	0.0312	0.211857	ns	0.277768	ns	ENSBTAG00000016650|TIGAR	1		0	32	0.353553
bta05340	Human Diseases	Immune disease	Primary immunodeficiency	ENSBTAG00000021358|BLNK	1	164	32	22141	0.0312	0.211857	ns	0.277768	ns	ENSBTAG00000021358|BLNK	1		0	32	1.23744
bta04071	Environmental Information Processing	Signal transduction	Sphingolipid signaling pathway	ENSBTAG00000002979|PIK3R3, ENSBTAG00000020598|PPP2R2C	2	164	117	22141	0.0171	0.215011	ns	0.280346	ns	ENSBTAG00000002979|PIK3R3, ENSBTAG00000020598|PPP2R2C	2		0	117	4.4376
bta00190	Metabolism	Energy metabolism	Oxidative phosphorylation	ENSBTAG00000050016|COX7B2, ENSBTAG00000008137|ENSBTAG00000008137	2	164	119	22141	0.0168	0.220446	ns	0.285853	ns		0	ENSBTAG00000050016|COX7B2, ENSBTAG00000008137|ENSBTAG00000008137	2	119	-1.46672
bta04068	Environmental Information Processing	Signal transduction	FoxO signaling pathway	ENSBTAG00000002979|PIK3R3, ENSBTAG00000003033|GADD45G	2	164	122	22141	0.0164	0.228619	ns	0.294831	ns	ENSBTAG00000002979|PIK3R3	1	ENSBTAG00000003033|GADD45G	1	122	5.61322
bta04728	Organismal Systems	Nervous system	Dopaminergic synapse	ENSBTAG00000020598|PPP2R2C, ENSBTAG00000006159|KCNJ3	2	164	123	22141	0.0163	0.231348	ns	0.296729	ns	ENSBTAG00000020598|PPP2R2C, ENSBTAG00000006159|KCNJ3	2		0	123	5.50018
bta00250	Metabolism	Amino acid metabolism	Alanine, aspartate and glutamate metabolism	ENSBTAG00000003291|RIMKLB	1	164	36	22141	0.0278	0.234985	ns	0.299764	ns	ENSBTAG00000003291|RIMKLB	1		0	36	1.83333
bta05012	Human Diseases	Neurodegenerative disease	Parkinson disease	ENSBTAG00000050016|COX7B2, ENSBTAG00000008137|ENSBTAG00000008137	2	164	129	22141	0.0155	0.247761	ns	0.314363	ns		0	ENSBTAG00000050016|COX7B2, ENSBTAG00000008137|ENSBTAG00000008137	2	129	0.440225
bta04961	Organismal Systems	Excretory system	Endocrine and other factor-regulated calcium reabsorption	ENSBTAG00000038523|ATP1A4	1	164	41	22141	0.0244	0.262948	ns	0.331849	ns		0	ENSBTAG00000038523|ATP1A4	1	41	0.937043
bta04930	Human Diseases	Endocrine and metabolic disease	Type II diabetes mellitus	ENSBTAG00000002979|PIK3R3	1	164	42	22141	0.0238	0.268418	ns	0.334996	ns	ENSBTAG00000002979|PIK3R3	1		0	42	2.31455
bta04217	Cellular Processes	Cell growth and death	Necroptosis	ENSBTAG00000039657|HIST1H2AC, ENSBTAG00000012406|ZBP1	2	164	137	22141	0.0146	0.2697	ns	0.334996	ns	ENSBTAG00000039657|HIST1H2AC	1	ENSBTAG00000012406|ZBP1	1	137	4.7844
bta05418	Human Diseases	Cardiovascular disease	Fluid shear stress and atherosclerosis	ENSBTAG00000002979|PIK3R3, ENSBTAG00000000720|CTSL	2	164	137	22141	0.0146	0.2697	ns	0.334996	ns	ENSBTAG00000002979|PIK3R3, ENSBTAG00000000720|CTSL	2		0	137	4.61353
bta00380	Metabolism	Amino acid metabolism	Tryptophan metabolism	ENSBTAG00000026812|AOX2	1	164	43	22141	0.0233	0.273847	ns	0.338366	ns		0	ENSBTAG00000026812|AOX2	1	43	3.04997
bta04962	Organismal Systems	Excretory system	Vasopressin-regulated water reabsorption	ENSBTAG00000027134|DYNC1I1	1	164	44	22141	0.0227	0.279236	ns	0.343228	ns	ENSBTAG00000027134|DYNC1I1	1		0	44	2.86436
bta04150	Environmental Information Processing	Signal transduction	mTOR signaling pathway	ENSBTAG00000002979|PIK3R3, ENSBTAG00000034222|CAB39L	2	164	144	22141	0.0139	0.288891	ns	0.353255	ns	ENSBTAG00000002979|PIK3R3, ENSBTAG00000034222|CAB39L	2		0	144	3.58333
bta00520	Metabolism	Carbohydrate metabolism	Amino sugar and nucleotide sugar metabolism	ENSBTAG00000001022|AMDHD2	1	164	48	22141	0.0208	0.300398	ns	0.363558	ns	ENSBTAG00000001022|AMDHD2	1		0	48	3.4641
bta05014	Human Diseases	Neurodegenerative disease	Amyotrophic lateral sclerosis	ENSBTAG00000017864|PRPH	1	164	48	22141	0.0208	0.300398	ns	0.363558	ns		0	ENSBTAG00000017864|PRPH	1	48	2.02073
bta00510	Metabolism	Glycan biosynthesis and metabolism	N-Glycan biosynthesis	ENSBTAG00000024381|MAN1A1	1	164	49	22141	0.0204	0.305591	ns	0.367957	ns	ENSBTAG00000024381|MAN1A1	1		0	49	3.85714
bta00480	Metabolism	Metabolism of other amino acids	Glutathione metabolism	ENSBTAG00000021208|RRM2B	1	164	50	22141	0.02	0.310746	ns	0.370391	ns	ENSBTAG00000021208|RRM2B	1		0	50	1.83848
bta04621	Organismal Systems	Immune system	NOD-like receptor signaling pathway	ENSBTAG00000048171|TAP, ENSBTAG00000000415|ERBIN	2	164	152	22141	0.0132	0.310751	ns	0.370391	ns	ENSBTAG00000000415|ERBIN	1	ENSBTAG00000048171|TAP	1	152	4.62331
bta04623	Organismal Systems	Immune system	Cytosolic DNA-sensing pathway	ENSBTAG00000012406|ZBP1	1	164	52	22141	0.0192	0.320942	ns	0.378712	ns		0	ENSBTAG00000012406|ZBP1	1	52	3.05085
bta04913	Organismal Systems	Endocrine system	Ovarian steroidogenesis	ENSBTAG00000014600|ADCY8	1	164	52	22141	0.0192	0.320942	ns	0.378712	ns	ENSBTAG00000014600|ADCY8	1		0	52	3.05085
bta05134	Human Diseases	Infectious disease: bacterial	Legionellosis	ENSBTAG00000007807|HSPA2	1	164	53	22141	0.0189	0.325984	ns	0.380852	ns	ENSBTAG00000007807|HSPA2	1		0	53	3.43401
bta00240	Metabolism	Nucleotide metabolism	Pyrimidine metabolism	ENSBTAG00000021208|RRM2B	1	164	53	22141	0.0189	0.325984	ns	0.380852	ns	ENSBTAG00000021208|RRM2B	1		0	53	1.09888
bta04742	Organismal Systems	Sensory system	Taste transduction	ENSBTAG00000014600|ADCY8	1	164	55	22141	0.0182	0.335956	ns	0.39053	ns	ENSBTAG00000014600|ADCY8	1		0	55	0.94388
bta04370	Environmental Information Processing	Signal transduction	VEGF signaling pathway	ENSBTAG00000002979|PIK3R3	1	164	56	22141	0.0179	0.340887	ns	0.39053	ns	ENSBTAG00000002979|PIK3R3	1		0	56	2.40535
bta04730	Organismal Systems	Nervous system	Long-term depression	ENSBTAG00000002978|PRKG2	1	164	56	22141	0.0179	0.340887	ns	0.39053	ns	ENSBTAG00000002978|PRKG2	1		0	56	3.34077
bta00310	Metabolism	Amino acid metabolism	Lysine degradation	ENSBTAG00000020578|PRDM6	1	164	56	22141	0.0179	0.340887	ns	0.39053	ns	ENSBTAG00000020578|PRDM6	1		0	56	4.67707
bta04720	Organismal Systems	Nervous system	Long-term potentiation	ENSBTAG00000014600|ADCY8	1	164	59	22141	0.0169	0.355462	ns	0.405261	ns	ENSBTAG00000014600|ADCY8	1		0	59	2.60378
bta05221	Human Diseases	Cancer: specific types	Acute myeloid leukemia	ENSBTAG00000002979|PIK3R3	1	164	60	22141	0.0167	0.360249	ns	0.406788	ns	ENSBTAG00000002979|PIK3R3	1		0	60	2.84019
bta05031	Human Diseases	Substance dependence	Amphetamine addiction	ENSBTAG00000021639|ARC	1	164	60	22141	0.0167	0.360249	ns	0.406788	ns		0	ENSBTAG00000021639|ARC	1	60	3.74388
bta04622	Organismal Systems	Immune system	RIG-I-like receptor signaling pathway	ENSBTAG00000014707|ISG15	1	164	64	22141	0.0156	0.379046	ns	0.425975	ns		0	ENSBTAG00000014707|ISG15	1	64	3.625
bta04664	Organismal Systems	Immune system	Fc epsilon RI signaling pathway	ENSBTAG00000002979|PIK3R3	1	164	65	22141	0.0154	0.383659	ns	0.429116	ns	ENSBTAG00000002979|PIK3R3	1		0	65	1.36438
bta05211	Human Diseases	Cancer: specific types	Renal cell carcinoma	ENSBTAG00000002979|PIK3R3	1	164	67	22141	0.0149	0.392782	ns	0.437248	ns	ENSBTAG00000002979|PIK3R3	1		0	67	3.78725
bta05205	Human Diseases	Cancer: overview	Proteoglycans in cancer	ENSBTAG00000002979|PIK3R3, ENSBTAG00000000720|CTSL	2	164	186	22141	0.0108	0.401481	ns	0.443075	ns	ENSBTAG00000002979|PIK3R3, ENSBTAG00000000720|CTSL	2		0	186	6.15918
bta00590	Metabolism	Lipid metabolism	Arachidonic acid metabolism	ENSBTAG00000039319|CYP4F2	1	164	69	22141	0.0145	0.401772	ns	0.443075	ns	ENSBTAG00000039319|CYP4F2	1		0	69	1.80579
bta04917	Organismal Systems	Endocrine system	Prolactin signaling pathway	ENSBTAG00000002979|PIK3R3	1	164	71	22141	0.0141	0.410629	ns	0.450737	ns	ENSBTAG00000002979|PIK3R3	1		0	71	2.49224
bta04512	Environmental Information Processing	Signaling molecules and interaction	ECM-receptor interaction	ENSBTAG00000027074|SV2B	1	164	72	22141	0.0139	0.415008	ns	0.453435	ns	ENSBTAG00000027074|SV2B	1		0	72	3.06413
bta01524	Human Diseases	Drug resistance: antineoplastic	Platinum drug resistance	ENSBTAG00000002979|PIK3R3	1	164	74	22141	0.0135	0.423671	ns	0.458653	ns	ENSBTAG00000002979|PIK3R3	1		0	74	2.78994
bta03015	Genetic Information Processing	Translation	mRNA surveillance pathway	ENSBTAG00000020598|PPP2R2C	1	164	74	22141	0.0135	0.423671	ns	0.458653	ns	ENSBTAG00000020598|PPP2R2C	1		0	74	5.57989
bta05206	Human Diseases	Cancer: overview	MicroRNAs in cancer	ENSBTAG00000005373|TPM1, ENSBTAG00000015433|APC2	2	164	197	22141	0.0102	0.429691	ns	0.463046	ns	ENSBTAG00000015433|APC2	1	ENSBTAG00000005373|TPM1	1	197	4.77355
bta04012	Environmental Information Processing	Signal transduction	ErbB signaling pathway	ENSBTAG00000002979|PIK3R3	1	164	80	22141	0.0125	0.4489	ns	0.481547	ns	ENSBTAG00000002979|PIK3R3	1		0	80	2.23607
bta04666	Organismal Systems	Immune system	Fc gamma R-mediated phagocytosis	ENSBTAG00000002979|PIK3R3	1	164	83	22141	0.012	0.4611	ns	0.492396	ns	ENSBTAG00000002979|PIK3R3	1		0	83	4.06128
bta05146	Human Diseases	Infectious disease: parasitic	Amoebiasis	ENSBTAG00000002979|PIK3R3	1	164	87	22141	0.0115	0.47695	ns	0.502501	ns	ENSBTAG00000002979|PIK3R3	1		0	87	4.28845
bta04912	Organismal Systems	Endocrine system	GnRH signaling pathway	ENSBTAG00000014600|ADCY8	1	164	87	22141	0.0115	0.47695	ns	0.502501	ns	ENSBTAG00000014600|ADCY8	1		0	87	4.07403
bta04064	Environmental Information Processing	Signal transduction	NF-kappa B signaling pathway	ENSBTAG00000021358|BLNK	1	164	87	22141	0.0115	0.47695	ns	0.502501	ns	ENSBTAG00000021358|BLNK	1		0	87	4.18124
bta04066	Environmental Information Processing	Signal transduction	HIF-1 signaling pathway	ENSBTAG00000002979|PIK3R3	1	164	91	22141	0.011	0.492336	ns	0.516406	ns	ENSBTAG00000002979|PIK3R3	1		0	91	3.56417
bta00564	Metabolism	Lipid metabolism	Glycerophospholipid metabolism	ENSBTAG00000021905|DGKB	1	164	92	22141	0.0109	0.496112	ns	0.518064	ns	ENSBTAG00000021905|DGKB	1		0	92	3.75326
bta04933	Human Diseases	Endocrine and metabolic disease	AGE-RAGE signaling pathway in diabetic complications	ENSBTAG00000002979|PIK3R3	1	164	93	22141	0.0108	0.49986	ns	0.519678	ns	ENSBTAG00000002979|PIK3R3	1		0	93	4.45889
bta04660	Organismal Systems	Immune system	T cell receptor signaling pathway	ENSBTAG00000002979|PIK3R3	1	164	96	22141	0.0104	0.510938	ns	0.528866	ns	ENSBTAG00000002979|PIK3R3	1		0	96	4.49073
bta04668	Environmental Information Processing	Signal transduction	TNF signaling pathway	ENSBTAG00000002979|PIK3R3	1	164	109	22141	0.0092	0.556193	ns	0.573195	ns	ENSBTAG00000002979|PIK3R3	1		0	109	4.11865
bta04142	Cellular Processes	Transport and catabolism	Lysosome	ENSBTAG00000000720|CTSL	1	164	114	22141	0.0088	0.572469	ns	0.587403	ns	ENSBTAG00000000720|CTSL	1		0	114	4.87025
bta04110	Cellular Processes	Cell growth and death	Cell cycle	ENSBTAG00000003033|GADD45G	1	164	118	22141	0.0085	0.585061	ns	0.597724	ns		0	ENSBTAG00000003033|GADD45G	1	118	3.86641
bta03040	Genetic Information Processing	Transcription	Spliceosome	ENSBTAG00000007807|HSPA2	1	164	123	22141	0.0081	0.600283	ns	0.610633	ns	ENSBTAG00000007807|HSPA2	1		0	123	5.95102
bta04910	Organismal Systems	Endocrine system	Insulin signaling pathway	ENSBTAG00000002979|PIK3R3	1	164	124	22141	0.0081	0.603261	ns	0.611028	ns	ENSBTAG00000002979|PIK3R3	1		0	124	3.68191
bta04120	Genetic Information Processing	Folding, sorting and degradation	Ubiquitin mediated proteolysis	ENSBTAG00000013793|NEDD4	1	164	128	22141	0.0078	0.614951	ns	0.620207	ns	ENSBTAG00000013793|NEDD4	1		0	128	6.36396
bta05161	Human Diseases	Infectious disease: viral	Hepatitis B	ENSBTAG00000002979|PIK3R3	1	164	150	22141	0.0067	0.673387	ns	0.676253	ns	ENSBTAG00000002979|PIK3R3	1		0	150	5.14393
bta04740	Organismal Systems	Sensory system	Olfactory transduction	ENSBTAG00000002978|PRKG2	1	164	204	22141	0.0049	0.782093	ns	0.782093	ns	ENSBTAG00000002978|PRKG2	1		0	204	3.71074
